# Supplementary material for: How water availability influences morphological and biomechanical properties in the one-leaf plant Monophyllaea horsfieldii
Source: R Soc Open Sci. 2018 Jan 3;5(1):171076. doi: 10.1098/rsos.171076 (PMC5792897; doi:10.1098/rsos.171076)
Supplement: Datasets [file rsos171076supp2.xlsx]

## Sheet: Morphology
Kampowski et al. 2017 - How water availability influences morphological and biomechanical properties in the one-leaf plant Monophyllaea horsfieldii
Supplemetary Datasets
EXPERIMENT1: Five plants at marked position								EXPERIMENT2: Nine positions along the hypocotyl of one plant
Hour	Day	Plant1	Plant2	Plant3	Plant4	Plant5		Hour	Day	Plant	10 mm a.g.	15 mm a.g.	20 mm a.g.	25 mm a.g.	30 mm a.g.	35 mm a.g.	40 mm a.g.	45 mm a.g.	50 mm a.g.
0	1	8.517	9.694	8.694	7.387	8.75		0	1	3	10.081	9.226	8.714	8.372	8.03	7.518	7.005	7.176	6.834
1	1	8.517	9.694	8.608	7.728	8.864		1	1	3	9.91	9.397	8.714	8.372	7.859	7.689	7.518	7.005	6.663
2	1	8.517	9.604	8.608	7.5	8.864		2	1	3	10.081	9.739	8.885	8.714	8.03	7.689	6.834	7.176	6.834
3	1	8.426	9.513	8.523	7.614	8.523		3	1	3	9.739	9.397	8.714	8.543	7.689	7.176	7.005	6.663	6.834
4	1	8.335	9.604	8.523	7.5	8.41		4	1	3	9.739	9.055	8.885	8.543	8.201	8.03	7.689	7.005	6.834
5	1	8.788	9.423	8.694	7.728	8.41		5	1	3	9.91	9.226	8.885	8.372	7.518	7.859	7.347	7.176	7.005
6	1	8.517	9.604	8.694	7.273	8.978		6	1	3	9.739	8.885	8.372	8.543	7.689	7.859	7.518	7.176	7.005
7	1	8.245	9.332	8.182	7.614	7.841		7	1	3	9.739	9.055	8.714	8.03	8.03	7.689	7.347	7.005	6.834
8	1	8.426	9.06	8.097	7.5	8.296		8	1	3	9.568	9.397	8.714	8.372	7.859	7.689	7.176	7.005	6.834
9	1	8.064	9.06	8.267	7.5	8.41		9	1	3	9.568	9.226	8.885	8.201	7.689	7.689	7.176	7.347	7.005
10	1	6.976	9.423	8.267	7.5	7.841		10	1	3	9.91	9.226	8.372	7.859	7.347	7.005	7.347	7.005	6.663
11	1	7.882	8.698	8.182	7.841	8.069		11	1	3	9.568	9.397	8.885	7.689	7.176	7.005	7.347	7.518	7.176
12	1	7.248	9.151	8.012	7.728	8.069		12	1	3	9.055	8.543	7.859	7.518	7.176	7.176	6.834	7.347	7.176
13	1	7.611	8.939	8.182	7.841	7.955		13	1	3	9.568	8.714	8.714	7.859	7.347	7.347	7.005	6.834	6.493
14	1	7.701	9.06	7.671	7.671	7.5		14	1	3	9.055	9.055	8.714	8.372	7.518	7.347	7.518	6.834	6.663
15	1	7.701	8.788	8.353	7.273	7.841		15	1	3	9.055	9.055	8.372	7.347	7.005	6.663	7.005	7.176	6.151
16	1	7.158	8.879	8.267	7.728	8.182		16	1	3	9.226	8.714	8.372	7.689	6.834	6.834	7.005	6.663	6.322
17	1	6.614	8.879	7.756	7.555	8.069		17	1	3	8.885	8.885	8.201	7.347	7.176	7.005	7.518	6.493	5.98
18	1	6.976	9.241	8.182	7.614	7.841		18	1	3	8.885	8.714	7.859	7.005	7.005	6.663	6.663	6.151	6.151
19	1	9.423	8.879	7.927	7.387	8.069		19	1	3	8.885	8.885	8.03	7.347	7.005	7.176	6.663	5.98	5.809
20	1	7.701	8.788	8.097	7.273	7.5		20	1	3	9.397	8.714	8.201	7.689	7.347	7.176	6.322	6.322	6.151
21	1	7.882	8.698	8.012	7.273	7.955		21	1	3	8.885	8.714	8.03	7.689	7.689	7.518	6.834	6.493	6.151
22	1	7.611	8.607	7.5	7.159	7.728		22	1	3	9.055	8.885	7.859	7.689	7.347	6.663	6.834	6.663	6.151
23	1	7.701	8.335	7.671	7.159	7.614		23	1	3	8.714	8.03	7.689	7.518	7.176	6.834	6.493	6.151	5.98
24	2	7.792	8.607	7.841	6.932	7.273		24	2	3	8.885	8.543	7.859	7.176	7.347	7.005	6.493	6.322	6.151
25	2	7.701	8.517	7.756	7.046	7.5		25	2	3	9.055	8.201	8.03	7.347	7.859	6.663	6.493	6.151	5.98
26	2	7.792	8.698	7.671	7.046	7.614		26	2	3	9.226	8.543	7.859	7.518	7.005	7.347	6.663	6.322	5.809
27	2	7.52	8.517	7.5	6.819	7.387		27	2	3	8.885	8.372	7.689	7.347	7.005	6.834	6.493	6.151	5.98
28	2	7.611	8.335	7.415	7.273	7.728		28	2	3	8.714	8.03	7.347	7.176	6.834	6.834	6.493	6.493	5.809
29	2	7.339	8.517	7.415	7.159	7.273		29	2	3	8.714	8.201	7.176	7.176	7.347	6.834	6.493	6.151	6.151
30	2	6.886	8.335	7.756	6.932	7.387		30	2	3	8.543	8.201	7.518	7.176	6.834	6.493	6.663	6.322	5.98
31	2	6.886	8.698	7.671	6.705	7.046		31	2	3	8.543	8.372	7.176	7.005	6.834	6.493	6.663	6.322	5.638
32	2	6.976	8.698	8.012	6.819	7.046		32	2	3	8.543	8.201	7.689	6.663	6.834	6.663	6.493	5.98	5.638
33	2	7.067	8.517	7.415	6.705	7.046		33	2	3	8.543	8.03	7.518	6.834	6.493	6.151	5.638	5.297	5.126
34	2	7.067	8.245	7.159	6.648	6.932		34	2	3	8.201	7.347	6.834	6.151	5.98	6.151	5.809	5.297	5.126
35	2	6.614	8.064	7.586	6.705	6.819		35	2	3	7.859	7.347	6.834	6.151	5.638	6.151	5.467	5.638	5.126
36	2	6.523	8.154	7.074	6.705	6.932		36	2	3	7.859	7.518	7.176	6.663	6.322	6.322	5.638	5.126	4.784
37	2	6.795	7.882	6.989	6.478	7.159		37	2	3	7.347	7.347	6.663	6.151	5.98	5.809	5.809	5.126	4.613
38	2	6.251	8.064	6.648	6.932	7.387		38	2	3	8.03	7.347	6.493	6.151	5.98	5.809	5.638	5.467	4.784
39	2	6.342	8.064	6.904	6.478	6.705		39	2	3	7.859	7.347	6.663	5.98	5.809	5.98	5.638	5.126	4.784
40	2	6.523	8.154	7.159	6.25	7.046		40	2	3	7.518	6.834	6.493	5.98	6.151	5.809	5.638	5.297	4.442
41	2	6.886	8.064	6.904	5.909	7.046		41	2	3	7.689	7.347	6.322	5.98	5.809	5.809	5.467	5.126	4.271
42	2	6.614	7.701	6.989	6.591	6.819		42	2	3	7.518	7.518	6.493	5.809	5.98	5.809	5.467	5.126	4.271
43	2	6.795	7.973	6.989	6.478	6.819		43	2	3	7.689	7.347	6.493	6.151	6.151	5.98	5.467	5.126	4.955
44	2	6.705	7.701	6.904	6.25	6.819		44	2	3	8.03	7.347	6.834	6.322	6.151	5.809	5.638	5.467	5.297
45	2	6.886	7.701	6.989	6.478	6.932		45	2	3	8.03	7.518	6.663	6.663	6.151	5.809	5.638	5.297	5.467
46	2	6.795	7.882	6.819	6.478	6.705		46	2	3	8.201	7.347	6.834	6.322	6.322	5.809	5.467	5.126	5.638
47	2	6.976	7.701	6.989	6.478	6.591		47	2	3	8.201	7.176	7.005	6.151	5.98	5.809	5.638	5.126	5.467
48	3	6.886	7.611	6.648	6.591	6.478		48	3	3	8.03	7.347	6.493	6.322	5.98	5.809	5.638	5.297	5.467
49	3	6.523	7.701	6.648	6.25	6.478		49	3	3	8.03	7.518	6.663	6.493	6.322	5.638	5.467	5.297	5.467
50	3	6.614	7.792	6.819	6.25	6.364		50	3	3	7.859	7.347	6.663	6.493	6.322	5.638	5.467	5.297	5.467
51	3	6.705	7.52	6.733	6.137	6.591		51	3	3	7.689	7.347	6.493	6.322	5.809	5.98	5.467	5.297	5.467
52	3	6.523	7.701	6.648	6.25	6.591		52	3	3	7.689	7.005	6.663	6.322	6.151	5.638	4.955	4.955	5.809
53	3	6.614	7.339	6.819	5.796	6.364		53	3	3	7.689	7.347	6.322	6.151	5.98	5.638	5.467	5.126	5.638
54	3	6.795	7.611	6.819	5.966	6.478		54	3	3	7.689	6.834	6.834	6.493	5.98	5.467	5.467	4.784	5.467
55	3	6.523	7.429	6.819	5.909	6.478		55	3	3	7.689	6.834	6.663	6.322	5.467	5.467	4.955	4.613	5.467
56	3	6.523	7.248	6.904	6.25	6.705		56	3	3	7.518	6.834	6.322	6.151	5.467	5.297	5.126	4.784	5.467
57	3	5.798	7.339	6.307	5.909	6.478		57	3	3	6.322	6.663	5.98	5.809	5.809	5.467	4.955	4.101	4.613
58	3	5.436	6.523	6.307	6.137	6.023		58	3	3	6.322	5.98	5.467	5.126	5.467	5.126	5.126	4.442	4.955
59	3	5.617	6.705	6.137	6.023	6.023		59	3	3	6.834	5.809	5.638	5.467	5.467	5.126	4.955	4.101	4.101
60	3	5.527	6.795	5.796	5.568	6.364		60	3	3	6.493	6.151	5.638	5.297	5.297	5.297	4.442	3.93	4.784
61	3	5.798	6.433	6.051	4.773	6.25		61	3	3	7.005	6.663	5.98	5.297	5.297	5.126	5.126	4.101	4.271
62	3	5.527	6.705	6.478	5.341	6.364		62	3	3	7.176	6.663	5.98	5.467	5.467	5.297	4.784	4.271	3.93
63	3	5.708	6.342	6.733	5.682	6.25		63	3	3	6.834	6.663	6.322	6.151	5.467	5.126	4.955	4.442	4.613
64	3	5.255	6.251	6.478	5.796	6.591		64	3	3	6.663	6.151	6.151	6.151	5.297	5.126	4.613	3.93	4.613
65	3	5.527	6.795	6.137	6.25	6.25		65	3	3	7.005	6.322	5.98	5.467	5.126	4.955	4.784	3.759	4.613
66	3	5.255	6.614	6.733	5.682	6.534		66	3	3	7.005	6.322	5.809	5.809	5.467	5.297	4.442	3.759	4.442
67	3	6.07	7.067	6.222	5.909	5.909		67	3	3	7.176	6.151	5.809	5.467	5.297	4.955	4.613	4.784	4.613
68	3	6.433	6.976	6.222	5.568	5.909		68	3	3	7.005	6.322	5.638	5.638	5.126	4.784	4.784	4.613	5.126
69	3	5.98	6.886	5.881	5.341	5.796		69	3	3	7.347	6.151	5.809	5.467	5.297	5.126	4.613	4.613	4.955
70	3	5.889	7.067	5.966	5.568	6.023		70	3	3	6.663	6.322	5.638	5.638	5.297	4.955	4.271	3.93	4.955
71	3	5.436	7.158	6.222	5.455	5.455		71	3	3	6.834	6.151	5.809	5.467	4.784	4.271	4.442	4.613	4.784
72	4	5.617	6.886	6.222	5.682	5.455		72	4	3	7.005	5.809	5.98	5.467	5.126	5.126	4.442	4.613	4.955
73	4	5.708	6.976	6.137	5.455	5.796		73	4	3	7.005	6.151	5.638	5.467	4.955	4.955	4.442	4.271	4.442
74	4	5.708	6.705	6.051	5.796	5.682		74	4	3	7.005	6.322	5.98	5.638	5.126	5.126	4.442	4.271	4.442
75	4	5.527	6.795	6.137	5.909	5.682		75	4	3	6.834	6.151	5.467	5.467	4.784	4.784	4.613	4.271	4.613
76	4	5.708	6.795	5.966	5.796	5.682		76	4	3	6.663	6.322	5.638	5.467	4.955	4.955	4.784	4.271	4.271
77	4	5.527	6.614	6.051	5.682	5.568		77	4	3	6.663	5.809	5.467	5.297	4.955	4.442	4.271	4.271	4.784
78	4	5.708	6.342	6.051	5.796	5.682		78	4	3	6.834	6.322	5.98	5.467	5.297	4.784	4.101	3.93	4.613
79	4	5.617	6.705	5.625	4.887	5.682		79	4	3	6.663	5.809	5.467	5.467	5.126	4.784	4.442	3.93	4.613
80	4	5.527	6.705	5.966	5.228	5.114		80	4	3	6.663	5.98	5.467	5.126	5.126	4.955	4.101	4.442	4.442
81	4	4.983	6.433	5.54	6.137	5.682		81	4	3	5.638	5.297	4.613	5.297	4.442	4.784	4.442	3.588	3.759
82	4	5.164	5.708	5.37	5.796	5.682		82	4	3	5.467	5.126	4.784	5.126	4.784	4.613	3.759	3.417	3.588
83	4	5.345	5.617	5.881	5.568	5.796		83	4	3	5.467	5.297	4.955	4.955	4.613	4.955	4.784	3.588	3.588
84	4	4.621	6.07	5.625	5.341	6.137		84	4	3	6.151	5.126	5.126	5.126	4.784	4.271	3.417	3.759	3.588
85	4	4.802	5.708	5.711	5.341	5.228		85	4	3	5.297	4.955	4.955	4.784	4.613	4.613	4.442	3.417	3.246
86	4	4.802	5.708	5.284	5	5.114		86	4	3	5.467	5.297	5.126	4.784	4.613	4.784	3.759	3.588	3.588
87	4	5.798	5.798	5.54	5.114	5		87	4	3	5.638	5.126	5.126	4.613	4.442	4.101	3.93	3.93	3.246
88	4	5.074	5.798	5.455	4.773	5.114		88	4	3	5.467	5.467	4.784	4.955	4.613	4.101	4.101	3.588	4.101
89	4	4.983	5.617	5.199	5	5		89	4	3	5.297	5.126	5.126	4.784	4.613	4.442	4.101	3.075	3.588
90	4	5.074	5.708	5.711	4.659	4.773		90	4	3	5.98	5.638	5.467	4.613	4.784	4.442	3.93	3.417	3.93
91	4	4.983	5.798	5.625	4.887	4.659		91	4	3	6.151	5.467	5.467	4.442	4.442	4.613	4.442	3.759	3.93
92	4	4.802	5.345	5.114	4.546	4.773		92	4	3	5.297	5.467	5.467	4.613	4.613	3.588	3.417	3.759	3.759
93	4	4.711	6.07	5.54	4.887	4.659		93	4	3	6.322	5.467	5.126	4.613	4.271	4.101	3.588	3.588	3.759
94	4	4.892	5.527	5.455	4.773	4.887		94	4	3	5.98	5.809	5.297	4.784	4.442	4.442	3.417	3.759	3.759
95	4	4.892	5.889	5.455	4.659	4.659		95	4	3	5.809	5.809	5.297	5.126	4.271	4.442	3.588	3.588	3.759
96	5	5.255	6.07	5.625	4.546	4.318		96	5	3	6.322	5.126	5.126	4.784	4.271	3.759	3.588	3.588	3.588
97	5	4.892	5.98	5.455	4.205	4.318		97	5	3	6.151	5.467	4.784	4.784	4.101	3.93	3.588	3.759	3.93
98	5	4.802	5.798	5.199	4.546	4.318		98	5	3	5.98	5.297	4.955	4.784	4.442	4.101	3.588	3.588	3.759
99	5	5.345	5.889	5.199	4.432	4.432		99	5	3	5.809	5.297	4.955	4.442	4.101	3.417	3.417	3.417	3.588
100	5	5.074	5.889	5.284	4.205	4.205		100	5	3	5.98	5.467	4.784	4.442	4.101	4.101	3.93	3.417	3.246
101	5	4.711	5.617	5.37	3.977	4.205		101	5	3	5.638	5.467	5.297	4.442	3.93	4.101	3.93	3.417	3.417
102	5	4.983	5.527	5.284	3.977	4.205		102	5	3	5.638	5.297	4.955	4.613	4.101	3.588	3.588	3.588	3.417
103	5	5.074	5.255	5.455	4.318	4.205		103	5	3	5.638	5.297	5.126	4.613	4.442	3.93	3.417	3.588	3.075
104	5	5.164	5.436	5.199	4.659	4.091		104	5	3	5.809	5.126	4.784	4.613	3.93	3.075	3.075	3.075	2.905
105	5	4.983	5.164	5.199	3.977	3.75		105	5	3	6.151	5.297	5.126	4.613	4.101	3.588	3.075	3.075	3.417
106	5	5.255	5.708	5.114	4.432	3.977		106	5	3	5.126	4.442	4.955	4.613	4.271	4.613	3.759	2.905	2.905
107	5	5.074	5.074	5.114	4.091	3.864		107	5	3	5.297	4.784	4.271	4.784	4.101	3.759	3.759	3.075	2.563
108	5	5.164	5.708	5.199	3.977	3.637		108	5	3	4.784	4.271	3.93	4.271	4.271	3.246	3.246	2.734	2.905
109	5	5.255	5.889	4.943	4.546	3.523		109	5	3	4.784	4.442	3.93	3.93	3.246	3.246	3.075	2.563	2.392
110	5	5.074	4.983	4.858	4.318	3.75		110	5	3	4.784	4.442	4.442	4.101	3.417	3.417	3.417	3.075	3.075
111	5	5.074	5.345	5.029	4.091	3.523		111	5	3	4.955	4.955	4.613	4.271	3.588	3.417	3.075	2.563	2.563
112	5	4.802	5.164	4.773	3.977	3.523		112	5	3	4.955	5.126	4.613	4.271	3.588	3.246	2.905	2.563	3.075
113	5	4.983	5.074	4.688	4.091	3.637		113	5	3	5.126	4.784	4.101	3.588	3.246	3.417	3.417	3.075	3.075
114	5	4.711	4.983	4.858	4.773	3.296		114	5	3	5.297	4.955	3.759	3.417	3.075	2.734	2.905	2.563	2.734
115	5	4.983	5.074	5.114	4.432	3.637		115	5	3	5.297	5.126	4.613	4.271	3.417	3.075	3.246	2.905	2.734
116	5	4.802	5.164	4.858	4.659	3.864		116	5	3	5.318	5.147	4.461	3.946	3.431	2.916	2.916	3.26	3.088
117	5	4.711	5.255	4.858	4.318	3.523		117	5	3	5.49	4.804	4.289	3.774	3.088	2.916	2.745	2.916	2.745
117.25	5	4.711	5.164	4.773	4.205	3.409		117.25	5	3	5.147	4.461	4.117	3.603	3.26	3.088	2.573	3.088	2.402
117.5	5	4.711	5.345	4.602	4.205	3.637		117.5	5	3	5.147	4.632	4.461	3.946	3.431	2.745	2.745	2.916	2.573
117.75	5	4.802	5.255	4.858	4.091	3.296		117.75	5	3	5.318	5.147	4.289	3.946	3.26	2.745	2.23	2.402	2.745
118	5	4.711	5.074	4.773	3.75	3.637		118	5	3	5.49	4.632	4.289	4.117	3.431	2.916	2.573	2.573	2.402
118.25	5	4.711	5.436	4.517	4.546	3.523		118.25	5	3	5.661	4.632	4.632	3.946	3.431	3.088	2.745	2.402	2.402
118.5	5	4.802	5.164	4.773	4.659	3.523		118.5	5	3	5.49	4.975	4.289	3.946	3.774	3.088	2.402	2.573	2.059
118.75	5	4.711	5.255	4.858	4.091	3.296		118.75	5	3	5.661	4.975	4.632	4.117	3.431	2.916	2.573	2.745	2.402
119	5	4.711	4.983	4.858	4.546	3.523		119	5	3	5.661	4.975	4.461	4.289	3.088	3.088	2.745	2.573	2.402
119.25	5	4.802	5.436	4.858	3.977	3.523		119.25	5	3	6.005	4.632	4.632	4.289	3.603	2.916	2.573	2.402	2.059
119.5	5	4.953	5.315	4.943	4.432	3.296		119.5	5	3	6.348	5.147	4.289	4.289	3.431	3.088	2.745	2.745	2.402
119.75	5	4.53	5.436	4.602	4.205	3.523		119.75	5	3	6.519	5.147	4.117	4.117	3.26	3.088	2.745	2.573	2.23
120	6	4.621	5.074	4.602	4.205	3.409		120	6	3	6.176	4.804	4.632	4.289	3.26	2.916	3.088	2.573	2.402
120.25	6	4.711	5.345	4.432	4.091	3.409		120.25	6	3	6.519	5.318	4.117	3.946	3.26	3.088	2.916	2.402	2.059
120.5	6	4.711	5.255	4.773	4.432	3.182		120.5	6	3	6.348	5.318	4.804	3.774	3.088	2.916	2.916	2.745	2.059
120.75	6	4.711	5.527	4.602	4.432	3.182		120.75	6	3	6.005	5.318	4.461	2.916	3.431	3.088	2.916	2.745	2.23
121	6	4.53	5.164	4.517	4.432	3.068		121	6	3	6.519	5.49	4.289	4.117	3.088	3.26	2.573	2.573	2.23
121.25	6	4.802	5.255	4.602	4.091	3.068		121.25	6	3	6.348	5.318	4.461	3.603	3.26	3.088	2.745	2.745	2.402
121.5	6	4.802	5.164	4.858	4.432	3.296		121.5	6	3	6.519	5.318	4.461	3.774	2.916	2.916	2.745	2.402	2.402
121.75	6	4.621	5.164	4.347	4.205	3.182		121.75	6	3	6.691	5.318	4.461	3.431	3.26	2.745	2.745	2.573	2.059
122	6	4.802	5.164	4.347	4.318	3.068		122	6	3	6.862	5.318	4.461	3.946	3.26	2.916	2.573	2.573	2.23
122.25	6	4.621	5.436	4.602	4.205	2.955		122.25	6	3	6.691	5.318	4.461	4.117	3.431	2.745	2.573	2.402	2.23
122.5	6	4.53	5.074	4.858	4.205	3.296		122.5	6	3	6.862	5.147	4.632	3.946	3.431	2.745	2.573	2.402	2.23
122.75	6	4.711	5.164	4.688	4.773	3.296		122.75	6	3	6.519	5.49	4.461	3.774	3.431	2.916	2.745	2.402	2.402
123	6	4.983	5.074	4.347	4.318	3.182		123	6	3	6.691	5.49	4.289	3.946	3.088	3.088	2.23	2.402	2.402
123.25	6	4.711	5.164	4.432	4.432	3.068		123.25	6	3	6.691	5.147	4.632	4.289	3.088	2.745	2.745	2.059	2.402
123.5	6	4.711	5.074	4.347	4.432	3.182		123.5	6	3	6.691	5.49	4.632	3.946	3.431	2.916	2.745	2.745	2.23
123.75	6	4.711	4.983	4.347	4.546	3.296		123.75	6	3	6.691	5.318	4.461	3.774	3.26	2.745	2.745	2.059	2.23
124	6	4.711	4.983	4.432	4.432	3.068		124	6	3	6.519	5.49	4.804	3.946	3.774	2.573	2.573	2.402	2.402
124.25	6	4.711	4.802	4.602	4.546	3.296		124.25	6	3	6.862	5.147	4.289	3.946	3.26	2.745	2.745	2.573	2.402
124.5	6	4.802	5.164	4.858	4.091	3.182		124.5	6	3	7.205	5.49	4.975	4.117	3.603	2.916	2.745	2.23	2.059
124.75	6	4.621	4.802	4.432	4.318	3.182		124.75	6	3	6.862	5.49	4.804	3.774	2.745	2.745	2.573	2.402	2.402
125	6	4.711	5.074	4.347	4.546	3.068		125	6	3	6.862	5.49	4.632	3.603	3.26	4.005	2.573	2.059	2.23
125.25	6	4.802	5.164	4.262	4.546	3.068		125.25	6	3	7.205	5.661	4.804	3.774	2.916	2.745	2.402	2.23	2.23
125.5	6	4.802	5.345	4.347	4.318	3.068		125.5	6	3	7.034	5.49	4.289	3.774	3.26	2.916	2.402	2.745	2.23
125.75	6	4.802	5.345	4.347	4.091	3.296		125.75	6	3	7.205	5.833	4.289	3.774	3.088	2.745	2.745	2.402	2.573
126	6	4.802	5.617	4.347	4.432	3.182		126	6	3	7.205	5.49	4.289	3.946	3.088	2.573	2.745	2.402	2.402
126.25	6	4.892	5.164	4.432	4.432	3.068		126.25	6	3	7.377	5.318	4.632	3.603	3.26	3.26	2.402	2.573	2.573
126.5	6	4.892	5.345	4.347	4.205	2.727		126.5	6	3	7.377	5.661	4.804	3.603	2.916	2.745	2.23	2.573	2.059
126.75	6	4.802	5.345	4.262	4.659	2.841		126.75	6	3	7.377	5.661	4.632	3.774	3.26	2.573	2.573	2.402	1.716
127	6	4.983	5.164	4.602	3.977	2.841		127	6	3	7.892	5.661	4.804	3.603	3.26	2.745	2.573	2.059	2.402
127.25	6	4.892	5.255	4.432	4.546	2.841		127.25	6	3	7.377	6.176	4.461	3.774	3.431	2.745	2.573	2.402	2.23
127.5	6	4.802	5.345	4.347	4.318	2.955		127.5	6	3	7.72	6.005	4.632	3.946	3.431	2.745	2.916	2.23	2.23
127.75	6	4.892	5.527	4.432	4.318	3.182		127.75	6	3	7.549	6.005	4.804	3.774	3.088	2.573	2.402	2.402	2.573
128	6	5.074	5.708	4.432	4.659	2.955		128	6	3	8.235	6.176	4.804	3.946	3.26	3.088	3.088	2.402	2.402
128.25	6	4.983	5.98	4.517	5	2.727		128.25	6	3	7.892	6.005	4.632	3.603	2.916	2.573	2.402	2.402	2.23
128.5	6	5.164	6.07	4.432	4.773	2.955		128.5	6	3	8.406	6.348	4.804	3.946	3.26	2.402	2.573	2.573	2.745
128.75	6	5.074	6.07	4.347	4.773	2.727		128.75	6	3	8.406	6.519	4.975	3.603	3.088	2.745	2.745	2.402	2.402
129	6	4.892	6.433	4.517	4.659	3.182		129	6	3	8.406	6.519	5.49	4.289	3.088	2.745	2.745	2.573	2.059
129.25	6	5.074	6.523	4.347	4.432	3.523		129.25	6	3	8.749	6.519	5.147	4.117	3.26	2.573	2.745	2.402	2.573
129.5	6	5.074	6.614	4.091	4.432	3.182		129.5	6	3	8.921	6.691	5.318	4.289	3.26	2.745	2.745	2.402	2.23
129.75	6	5.074	6.614	4.006	4.205	3.523		129.75	6	3	9.093	6.862	5.147	3.946	3.088	3.26	2.916	2.573	2.059
130	6	5.255	6.795	4.517	4.318	4.091		130	6	3	9.779	7.377	5.49	4.117	3.603	2.573	2.573	2.573	1.887
130.25	6	5.527	7.158	4.517	4.773	3.864		130.25	6	3	9.779	7.72	5.49	4.632	3.431	2.745	2.402	2.23	2.059
130.5	6	5.527	6.795	4.773	4.432	3.75		130.5	6	3	9.436	7.549	5.661	4.975	3.603	3.088	2.745	2.573	2.23
130.75	6	5.527	7.339	5.284	3.977	3.864		130.75	6	3	9.436	7.72	5.833	4.975	3.946	3.088	3.088	2.573	1.887
131	6	5.889	7.158	5.455	5.114	4.205		131	6	3	9.779	7.892	7.034	4.804	3.774	2.916	3.088	2.23	2.402
131.25	6	5.98	7.429	5.029	4.432	4.091		131.25	6	3	9.436	7.892	6.519	4.632	3.774	3.088	3.088	2.573	2.23
131.5	6	5.889	7.52	5.029	4.546	4.318		131.5	6	3	9.95	8.235	7.205	5.661	4.117	3.26	3.088	3.431	2.745
131.75	6	6.251	7.792	5.881	4.432	4.091		131.75	6	3	9.607	8.406	6.862	5.147	4.289	3.946	3.26	2.745	1.887
132	6	6.342	7.792	6.222	5.114	4.432		132	6	3	9.436	8.749	6.691	6.005	4.461	3.946	3.088	3.088	2.23
132.25	6	6.342	7.611	6.563	5.228	4.205		132.25	6	3	9.436	8.406	7.377	5.49	4.117	3.603	3.946	3.26	3.431
132.5	6	6.342	7.882	6.392	5.682	4.432		132.5	6	3	9.607	8.578	7.034	5.661	5.318	4.289	3.603	3.946	2.916
132.75	6	6.614	7.882	6.563	5.568	4.432		132.75	6	3	9.779	8.921	8.063	6.005	4.975	4.117	3.431	2.916	2.745
133	6	6.523	7.973	7.074	5.341	4.091		133	6	3	9.607	8.921	7.377	5.661	5.147	4.632	4.117	2.916	2.573
133.25	6	6.886	8.335	6.478	6.023	4.091		133.25	6	3	10.122	9.436	7.549	6.691	5.661	4.975	3.088	2.916	2.573
133.5	6	6.614	8.335	7.33	5.682	4.546		133.5	6	3	10.122	9.436	8.235	7.034	5.49	4.804	3.774	2.745	2.059
133.75	6	6.886	8.335	7.159	6.591	4.659		133.75	6	3	9.436	9.436	7.72	5.833	5.318	5.147	4.117	2.916	2.745
134	6	7.158	8.517	7.586	6.137	4.318		134	6	3	9.779	9.264	9.093	7.034	5.661	5.318	4.461	4.117	3.603
134.25	6	7.158	8.517	7.756	6.478	4.205		134.25	6	3	9.607	8.749	8.235	7.034	6.005	5.661	4.461	4.117	3.26
134.5	6	7.429	8.698	7.756	6.25	4.318		134.5	6	3	9.436	8.921	8.749	7.549	6.348	5.318	4.461	3.946	3.26
134.75	6	7.339	8.788	8.182	6.591	4.659		134.75	6	3	9.607	9.607	8.749	7.205	6.176	5.147	4.804	4.975	3.603
135	6	7.52	8.879	8.637	6.478	4.659		135	6	3	9.607	9.436	8.406	7.034	6.348	5.318	4.117	3.774	3.603
135.25	6	7.52	8.97	8.069	6.023	4.546		135.25	6	3	9.779	9.436	9.093	7.72	6.691	5.833	4.632	4.461	4.117
135.5	6	7.611	9.241	8.523	6.023	4.318		135.5	6	3	10.637	9.093	8.578	8.235	6.691	6.005	4.975	4.289	3.431
135.75	6	8.064	9.06	8.608	5.909	4.432		135.75	6	3	9.779	9.093	9.093	8.063	6.862	6.005	5.147	4.975	4.289
136	6	7.882	9.241	8.438	6.25	4.318		136	6	3	10.293	8.921	8.235	7.377	7.205	6.519	5.49	4.632	4.117
136.25	6	7.792	9.06	8.353	7.046	4.432		136.25	6	3	10.465	9.779	8.749	7.72	7.205	6.519	5.318	4.461	4.289
136.5	6	8.245	9.513	8.864	7.387	5.114		136.5	6	3	10.293	9.95	8.749	8.406	7.549	6.691	5.318	4.289	3.603
136.75	6	8.215	9.785	8.267	7.841	5.341		136.75	6	3	9.95	9.95	8.921	8.235	7.205	6.691	5.318	4.804	4.804
137	6	8.154	9.694	8.438	7.273	5.114		137	6	3	9.95	9.607	8.921	8.749	7.72	7.034	6.176	4.804	4.804
137.25	6	8.245	9.423	8.694	7.5	5		137.25	6	3	9.779	10.122	9.436	8.235	7.205	6.691	6.005	5.318	4.289
137.5	6	8.335	9.876	8.438	7.955	5		137.5	6	3	9.95	9.093	9.093	8.406	7.549	7.377	6.348	5.318	4.975
137.75	6	8.698	9.876	9.12	7.614	5.341		137.75	6	3	10.293	9.607	9.436	8.921	8.063	7.205	6.176	5.661	5.661
138	6	8.426	9.966	8.523	7.159	5.341		138	6	3	10.122	9.264	9.093	7.549	7.549	7.549	6.519	5.661	4.632
138.25	6	8.607	9.876	8.864	7.387	5.114		138.25	6	3	9.779	9.779	9.264	8.406	7.892	7.205	6.862	5.833	4.632
138.5	6	8.879	9.785	8.438	7.841	5.341		138.5	6	3	9.436	9.436	9.093	8.749	7.892	7.549	6.519	5.147	5.49
138.75	6	8.607	10.057	8.864	7.5	5.114		138.75	6	3	10.122	9.779	9.093	8.578	7.549	7.377	7.205	5.833	5.318
139	6	8.698	10.238	8.864	8.41	4.887		139	6	3	10.122	9.436	9.264	8.235	7.892	7.72	7.205	5.49	5.147
139.25	6	8.607	9.694	8.438	7.955	4.773		139.25	6	3	9.95	9.607	9.093	8.406	7.205	7.377	7.034	6.005	4.461
139.5	6	8.698	10.057	8.949	8.182	5		139.5	6	3	10.465	10.122	9.264	8.921	7.892	7.72	7.205	6.005	5.833
139.75	6	8.607	9.876	8.864	7.728	5		139.75	6	3	10.808	10.122	9.436	8.749	7.892	7.549	7.205	6.176	5.318
140	6	8.577	10.027	8.779	7.728	4.887		140	6	3	10.465	10.122	9.779	8.921	7.72	7.549	7.549	6.519	5.147
140.25	6	8.517	9.966	8.949	8.069	4.773		140.25	6	3	10.293	9.779	9.436	8.749	7.892	7.892	7.549	6.691	5.661
140.5	6	8.698	9.906	8.864	8.182	5		140.5	6	3	10.293	10.122	9.779	8.749	8.406	8.063	7.549	6.348	5.147
140.75	6	8.698	9.785	9.035	7.841	5.341		140.75	6	3	10.293	10.122	9.264	9.093	8.406	7.72	7.377	7.205	5.318
141	6	8.456	9.785	9.12	7.955	5.228		141	6	3	10.637	10.293	9.607	9.093	8.406	8.235	7.549	7.034	5.49
141.25	6	8.487	9.664	8.75	7.841	4.887		141.25	6	3	10.808	10.122	9.607	8.921	7.892	7.549	7.72	7.377	5.833

## Sheet: Anatomy I
Kampowski et al. 2017 - How water availability influences morphological and biomechanical properties in the one-leaf plant Monophyllaea horsfieldii
Supplemetary Datasets
Day	Plant	RWC	Cut	L1	L2	L3	L4	R1	R2	R3	R4	Tep	Tpar	Tvbr	Tpac
1	6	0.94	1	1.783	1.614	1.492	1.34	1.307	1.418	1.682	1.785	0.272	0.386	0.263	2.647		Day	Experimental day during dehydration-rehydration experiment
1	6	0.94	2	1.991	1.867	1.458	1.233	1.291	1.545	1.894	2.012	0.242	0.758	0.479	2.524		Plant	Plant identifier
1	6	0.94	3	2.048	1.93	1.7	1.458	1.255	1.4	1.77	2.079	0.427	0.6	0.387	2.713		RWC	Relative water content
1	6	0.94	4	1.842	1.652	1.394	1.236	1.339	1.518	1.815	1.9	0.275	0.555	0.337	2.575		Cut	One of five cuts per plant and day
1	6	0.94	5	2.061	1.961	1.564	1.318	1.333	1.597	2.012	2.103	0.191	0.812	0.51	2.651		R1	Radius R1: center point to right parenchyma cylinder border (mm)
2	27	0.96	1	2.515	2.349	1.908	1.642	1.475	1.826	2.183	2.325	0.308	0.798	0.617	3.117		R2	Radius R2: center point to right vascular bundle ring border (mm)
2	27	0.96	2	2.437	2.295	2.011	1.702	1.451	1.663	2.132	2.389	0.399	0.753	0.521	3.153		R3	Radius R3: center point to right parenchyma ring border (mm)
2	27	0.96	3	2.434	2.198	1.814	1.548	1.678	1.914	2.28	2.413	0.369	0.75	0.502	3.226		R4	Radius R4: center point to right epidermis border (mm)
2	27	0.96	4	2.343	2.153	1.738	1.5	1.445	1.639	2.213	2.37	0.347	0.989	0.432	2.945		L1	Radius L1: center point to left epidermis border (mm)
2	27	0.96	5	2.404	2.21	1.769	1.509	1.599	1.829	2.249	2.416	0.361	0.861	0.49	3.108		L2	Radius L2: center point to left parenchyma ring border (mm)
3	29	0.96	1	2.807	2.607	2.164	1.91	1.895	2.17	2.592	2.807	0.415	0.865	0.529	3.805		L3	Radius L3: center point to left vascular bundle ring border (mm)
3	29	0.96	2	2.728	2.538	2.067	1.85	1.85	2.137	2.499	2.737	0.428	0.833	0.504	3.7		L4	Radius L4: center point to left parenchyma cylinder border (mm)
3	29	0.96	3	2.837	2.629	2.152	1.94	1.841	2.143	2.58	2.758	0.386	0.914	0.514	3.781		Tep	Thickness of epidermis (mm)
3	29	0.96	4	2.794	2.589	2.122	1.699	1.832	2.161	2.601	2.801	0.405	0.907	0.752	3.531		Tpar	Thickness of parenchyma ring (mm)
3	29	0.96	5	2.613	2.435	1.971	1.705	1.72	1.965	2.339	2.574	0.413	0.838	0.511	3.425		Tvbr	Thickness of vascular bundle ring (mm)
4	8	0.96	1	2.518	2.389	1.885	1.708	1.768	1.936	2.404	2.533	0.258	0.972	0.345	3.476		Tpac	Thickness of parenchamy cylinder (mm)
4	8	0.96	2	2.317	2.176	1.822	1.354	1.51	1.732	2.203	2.317	0.255	0.825	0.69	2.864
4	8	0.96	3	2.569	2.371	1.918	1.537	1.675	1.993	2.38	2.509	0.327	0.84	0.699	3.212
4	8	0.96	4	2.581	2.401	1.765	1.375	1.63	1.993	2.434	2.587	0.333	1.077	0.753	3.005
4	8	0.96	5	2.314	2.167	1.744	1.429	1.636	1.924	2.374	2.488	0.261	0.873	0.603	3.065
5	11	0.92	1	2.771	2.601	2.173	1.827	1.909	2.137	2.564	2.741	0.347	0.855	0.574	3.736
5	11	0.92	2	2.804	2.577	2.234	2.033	2.009	2.212	2.637	2.78	0.37	0.768	0.404	4.042
5	11	0.92	3	2.546	2.352	2.021	1.654	1.888	2.124	2.601	2.753	0.346	0.808	0.603	3.542
5	11	0.92	4	2.786	2.558	2.188	1.809	1.997	2.191	2.668	2.795	0.355	0.847	0.573	3.806
5	11	0.92	5	2.841	2.64	2.343	1.924	1.979	2.392	2.671	2.871	0.401	0.576	0.832	3.903
6	20	0.94	1	2.498	2.359	1.76	1.55	1.698	1.926	2.347	2.495	0.287	1.02	0.438	3.248
6	20	0.94	2	2.359	2.225	1.713	1.487	1.609	2.077	2.433	2.548	0.249	0.868	0.694	3.096
6	20	0.94	3	2.593	2.373	1.92	1.523	1.721	2.116	2.465	2.658	0.413	0.802	0.792	3.244
6	20	0.94	4	2.495	2.323	1.704	1.363	1.508	2.033	2.37	2.551	0.353	0.956	0.866	2.871
6	20	0.94	5	2.563	2.388	1.914	1.538	1.63	2.003	2.314	2.489	0.35	0.785	0.749	3.168
7	15	0.93	1	2.303	2.07	1.838	1.584	1.446	1.795	2.107	2.318	0.444	0.544	0.603	3.03
7	15	0.93	2	2.254	2.144	1.636	1.434	1.425	1.734	2.024	2.205	0.291	0.798	0.511	2.859
7	15	0.93	3	2.346	2.168	1.703	1.44	1.599	1.859	2.183	2.355	0.35	0.789	0.523	3.039
7	15	0.93	4	2.336	2.159	1.679	1.489	1.498	1.85	2.208	2.349	0.318	0.838	0.542	2.987
7	15	0.93	5	2.318	2.199	1.722	1.364	1.343	1.737	2.07	2.22	0.269	0.81	0.752	2.707
8	21	0.94	1	2.295	2.134	1.622	1.361	1.552	1.884	2.17	2.383	0.374	0.798	0.593	2.913
8	21	0.94	2	2.356	2.179	1.738	1.348	1.564	1.832	2.271	2.444	0.35	0.88	0.658	2.912
8	21	0.94	3	2.627	2.408	2.018	1.723	1.628	2.039	2.465	2.651	0.405	0.816	0.706	3.351
8	21	0.94	4	2.532	2.362	1.957	1.726	1.583	1.817	2.271	2.465	0.364	0.859	0.465	3.309
8	21	0.94	5	2.535	2.341	1.814	1.452	1.701	1.921	2.277	2.49	0.407	0.883	0.582	3.153
9	4	0.58	1	2.492	2.33	2.102	1.84	1.621	1.952	2.234	2.447	0.375	0.51	0.593	3.461
9	4	0.58	2	2.63	2.465	2.126	1.858	2.03	2.285	2.543	2.711	0.333	0.597	0.523	3.888
9	4	0.58	3	1.777	1.66	1.183	0.991	0.958	1.324	1.666	1.831	0.282	0.819	0.558	1.949
9	4	0.58	4	1.741	1.633	1.333	1.126	1.393	1.585	1.849	1.964	0.223	0.564	0.399	2.519
9	4	0.58	5	2.411	2.306	2.018	1.861	1.846	2.024	2.396	2.522	0.231	0.66	0.335	3.707
10	23	0.96	1	2.354	2.196	1.718	1.472	1.593	1.881	2.251	2.402	0.309	0.848	0.534	3.065
10	23	0.96	2	2.487	2.32	1.778	1.451	1.742	1.984	2.39	2.566	0.343	0.948	0.569	3.193
10	23	0.96	3	2.481	2.311	1.778	1.287	1.842	2.087	2.529	2.678	0.319	0.975	0.736	3.129
10	23	0.96	4	2.417	2.208	1.89	1.687	1.705	1.966	2.345	2.508	0.372	0.697	0.464	3.392
10	23	0.96	5	2.46	2.284	1.951	1.599	1.645	1.948	2.339	2.557	0.394	0.724	0.655	3.244

## Sheet: Anatomy II
Kampowski et al. 2017 - How water availability influences morphological and biomechanical properties in the one-leaf plant Monophyllaea horsfieldii
Supplemetary Datasets
Day	Plant	RWC	Cut	A1	B1	C1	D	C2	B2	A2
1	6	0.94	1	0.001	0.002	0.0002679	0.003	0.0001293	0.002	8.315e-05		Day	Experimental day during dehydration-rehydration experiment
1	6	0.94	1	0.002	0.001	0.0002541	0.0009008	7.391e-05	0.001	9.932e-05		Plant	Plant identifier
1	6	0.94	1	0.0007206	0.002	0.0002171	0.001	7.16e-05	0.002	0.0001062		RWC	Relative water content
1	6	0.94	1	0.0001755	NA	0.0002887	0.003	0.0001016	0.002	9.239e-05		Cut	One of five cuts per plant and day
1	6	0.94	1	0.0002564	NA	0.0002541	0.004	0.0001363	0.001	9.008e-05		A1	Single cell area of the left epidermis region (mm²)
1	6	0.94	1	0.0005312	NA	0.0002194	0.005	0.0001039	0.001	7.853e-05		B1	Single cell area of the left parenchyma ring region (mm²)
1	6	0.94	1	NA	NA	0.0002194	0.005	7.622e-05	0.001	7.853e-05		C1	Single cell area of the left vascular bundle ring region (mm²)
1	6	0.94	1	NA	NA	0.0002702	0.002	7.391e-05	NA	9.701e-05		D	Single cell area of the parenchyma cylinder region (mm²)
1	6	0.94	1	NA	NA	NA	0.002	0.0001132	NA	8.777e-05		C2	Single cell area of the right vascular bundle ring region (mm²)
1	6	0.94	1	NA	NA	NA	0.004	NA	NA	5.774e-05		B2	Single cell area of the right parenchyma ring region (mm²)
1	6	0.94	1	NA	NA	NA	0.005	NA	NA	NA		A2	Single cell area of the right epidermis region (mm²)
1	6	0.94	1	NA	NA	NA	0.006	NA	NA	NA
1	6	0.94	1	NA	NA	NA	0.005	NA	NA	NA
1	6	0.94	1	NA	NA	NA	0.007	NA	NA	NA
1	6	0.94	1	NA	NA	NA	0.005	NA	NA	NA
1	6	0.94	1	NA	NA	NA	0.004	NA	NA	NA
1	6	0.94	1	NA	NA	NA	0.006	NA	NA	NA
1	6	0.94	1	NA	NA	NA	0.006	NA	NA	NA
1	6	0.94	1	NA	NA	NA	0.002	NA	NA	NA
1	6	0.94	1	NA	NA	NA	0.004	NA	NA	NA
1	6	0.94	1	NA	NA	NA	0.003	NA	NA	NA
1	6	0.94	1	NA	NA	NA	0.003	NA	NA	NA
1	6	0.94	1	NA	NA	NA	0.006	NA	NA	NA
1	6	0.94	1	NA	NA	NA	0.008	NA	NA	NA
1	6	0.94	1	NA	NA	NA	0.009	NA	NA	NA
1	6	0.94	1	NA	NA	NA	0.009	NA	NA	NA
1	6	0.94	1	NA	NA	NA	0.001	NA	NA	NA
1	6	0.94	1	NA	NA	NA	0.003	NA	NA	NA
1	6	0.94	1	NA	NA	NA	0.003	NA	NA	NA
1	6	0.94	1	NA	NA	NA	0.003	NA	NA	NA
1	6	0.94	1	NA	NA	NA	0.009	NA	NA	NA
1	6	0.94	1	NA	NA	NA	0.004	NA	NA	NA
1	6	0.94	1	NA	NA	NA	0.008	NA	NA	NA
1	6	0.94	1	NA	NA	NA	0.005	NA	NA	NA
1	6	0.94	1	NA	NA	NA	0.004	NA	NA	NA
1	6	0.94	1	NA	NA	NA	0.002	NA	NA	NA
1	6	0.94	2	0.0001745	0.002	0.0001607	0.003	0.0005647	0.007	0.0001745
1	6	0.94	2	0.0001538	0.002	9.871e-05	0.004	0.0002319	0.004	0.0001607
1	6	0.94	2	0.000186	0.004	0.0001102	0.004	0.0005051	0.005	0.0001469
1	6	0.94	2	0.0001882	0.008	0.0001171	0.005	0.000264	0.003	0.0001492
1	6	0.94	2	0.0002158	0.004	0.0001331	0.01	0.0005441	0.003	0.0001951
1	6	0.94	2	0.0002732	0.003	0.0001148	0.008	0.001	NA	0.0002479
1	6	0.94	2	0.000186	NA	0.0001263	0.009	0.0006175	NA	0.0001768
1	6	0.94	2	NA	NA	8.953e-05	0.005	0.002	NA	0.0002365
1	6	0.94	2	NA	NA	0.0001286	0.006	0.0002847	NA	0.0002732
1	6	0.94	2	NA	NA	0.0001079	0.004	NA	NA	0.0001768
1	6	0.94	2	NA	NA	0.0001584	0.002	NA	NA	0.0002089
1	6	0.94	2	NA	NA	0.0001446	0.003	NA	NA	NA
1	6	0.94	2	NA	NA	8.724e-05	0.005	NA	NA	NA
1	6	0.94	2	NA	NA	8.494e-05	0.004	NA	NA	NA
1	6	0.94	2	NA	NA	0.0001033	0.002	NA	NA	NA
1	6	0.94	2	NA	NA	0.0001309	0.002	NA	NA	NA
1	6	0.94	2	NA	NA	0.0001148	0.002	NA	NA	NA
1	6	0.94	2	NA	NA	NA	0.002	NA	NA	NA
1	6	0.94	2	NA	NA	NA	0.004	NA	NA	NA
1	6	0.94	2	NA	NA	NA	0.004	NA	NA	NA
1	6	0.94	2	NA	NA	NA	0.004	NA	NA	NA
1	6	0.94	2	NA	NA	NA	0.004	NA	NA	NA
1	6	0.94	2	NA	NA	NA	0.005	NA	NA	NA
1	6	0.94	2	NA	NA	NA	0.006	NA	NA	NA
1	6	0.94	2	NA	NA	NA	0.013	NA	NA	NA
1	6	0.94	2	NA	NA	NA	0.013	NA	NA	NA
1	6	0.94	2	NA	NA	NA	0.007	NA	NA	NA
1	6	0.94	2	NA	NA	NA	0.007	NA	NA	NA
1	6	0.94	2	NA	NA	NA	0.006	NA	NA	NA
1	6	0.94	2	NA	NA	NA	0.006	NA	NA	NA
1	6	0.94	2	NA	NA	NA	0.006	NA	NA	NA
1	6	0.94	2	NA	NA	NA	0.006	NA	NA	NA
1	6	0.94	2	NA	NA	NA	0.006	NA	NA	NA
1	6	0.94	2	NA	NA	NA	0.009	NA	NA	NA
1	6	0.94	2	NA	NA	NA	0.004	NA	NA	NA
1	6	0.94	3	0.000365	0.001	0.0003099	0.004	0.0002525	0.005	0.0001469
1	6	0.94	3	0.0002686	0.001	0.0003535	0.005	0.0003214	0.005	0.0001423
1	6	0.94	3	0.0003145	0.005	0.0003834	0.01	0.0002938	0.006	0.0002135
1	6	0.94	3	0.0002456	0.003	0.000287	0.013	0.0003352	0.004	0.0001331
1	6	0.94	3	0.0002433	0.002	0.0005831	0.01	0.0003168	0.005	0.0001745
1	6	0.94	3	0.0003903	NA	0.0004224	0.005	0.0002755	NA	0.0001125
1	6	0.94	3	NA	NA	0.0003811	0.003	0.000303	NA	0.0001263
1	6	0.94	3	NA	NA	0.0003926	0.003	0.0003122	NA	0.0001102
1	6	0.94	3	NA	NA	NA	0.002	NA	NA	0.0001309
1	6	0.94	3	NA	NA	NA	0.007	NA	NA	0.0002319
1	6	0.94	3	NA	NA	NA	0.004	NA	NA	0.0003765
1	6	0.94	3	NA	NA	NA	0.004	NA	NA	0.0002112
1	6	0.94	3	NA	NA	NA	0.003	NA	NA	0.0001561
1	6	0.94	3	NA	NA	NA	0.004	NA	NA	0.0001676
1	6	0.94	3	NA	NA	NA	0.004	NA	NA	0.000202
1	6	0.94	3	NA	NA	NA	0.002	NA	NA	0.0001791
1	6	0.94	3	NA	NA	NA	0.003	NA	NA	0.0001492
1	6	0.94	3	NA	NA	NA	0.003	NA	NA	0.0002043
1	6	0.94	3	NA	NA	NA	0.003	NA	NA	NA
1	6	0.94	3	NA	NA	NA	0.001	NA	NA	NA
1	6	0.94	3	NA	NA	NA	0.006	NA	NA	NA
1	6	0.94	3	NA	NA	NA	0.006	NA	NA	NA
1	6	0.94	3	NA	NA	NA	0.008	NA	NA	NA
1	6	0.94	3	NA	NA	NA	0.007	NA	NA	NA
1	6	0.94	3	NA	NA	NA	0.005	NA	NA	NA
1	6	0.94	3	NA	NA	NA	0.006	NA	NA	NA
1	6	0.94	3	NA	NA	NA	0.004	NA	NA	NA
1	6	0.94	3	NA	NA	NA	0.006	NA	NA	NA
1	6	0.94	3	NA	NA	NA	0.012	NA	NA	NA
1	6	0.94	3	NA	NA	NA	0.011	NA	NA	NA
1	6	0.94	3	NA	NA	NA	0.006	NA	NA	NA
1	6	0.94	3	NA	NA	NA	0.006	NA	NA	NA
1	6	0.94	3	NA	NA	NA	0.007	NA	NA	NA
1	6	0.94	3	NA	NA	NA	0.005	NA	NA	NA
1	6	0.94	3	NA	NA	NA	0.004	NA	NA	NA
1	6	0.94	4	0.000691	0.001	0.0003168	0.0008104	0.0002227	0.004	0.0002273
1	6	0.94	4	0.0004132	0.001	0.0002342	0.001	0.0002916	0.005	0.0002755
1	6	0.94	4	0.0003558	0.003	0.0002893	0.001	0.0002961	0.005	0.0001997
1	6	0.94	4	0.0002893	0.002	0.0002617	0.004	0.0002548	0.004	0.0001515
1	6	0.94	4	0.0004545	0.001	0.000225	0.004	0.0002732	0.004	0.0001951
1	6	0.94	4	0.0003283	0.002	0.000303	0.006	0.0003283	NA	NA
1	6	0.94	4	0.0003375	NA	0.0003719	0.007	0.000388	NA	NA
1	6	0.94	4	0.000326	NA	NA	0.009	0.0002617	NA	NA
1	6	0.94	4	NA	NA	NA	0.01	0.000202	NA	NA
1	6	0.94	4	NA	NA	NA	0.008	NA	NA	NA
1	6	0.94	4	NA	NA	NA	0.003	NA	NA	NA
1	6	0.94	4	NA	NA	NA	0.002	NA	NA	NA
1	6	0.94	4	NA	NA	NA	0.002	NA	NA	NA
1	6	0.94	4	NA	NA	NA	0.002	NA	NA	NA
1	6	0.94	4	NA	NA	NA	0.004	NA	NA	NA
1	6	0.94	4	NA	NA	NA	0.004	NA	NA	NA
1	6	0.94	4	NA	NA	NA	0.003	NA	NA	NA
1	6	0.94	4	NA	NA	NA	0.004	NA	NA	NA
1	6	0.94	4	NA	NA	NA	0.003	NA	NA	NA
1	6	0.94	4	NA	NA	NA	0.009	NA	NA	NA
1	6	0.94	4	NA	NA	NA	0.01	NA	NA	NA
1	6	0.94	4	NA	NA	NA	0.007	NA	NA	NA
1	6	0.94	4	NA	NA	NA	0.006	NA	NA	NA
1	6	0.94	4	NA	NA	NA	0.007	NA	NA	NA
1	6	0.94	4	NA	NA	NA	0.004	NA	NA	NA
1	6	0.94	4	NA	NA	NA	0.005	NA	NA	NA
1	6	0.94	4	NA	NA	NA	0.007	NA	NA	NA
1	6	0.94	4	NA	NA	NA	0.008	NA	NA	NA
1	6	0.94	4	NA	NA	NA	0.005	NA	NA	NA
1	6	0.94	4	NA	NA	NA	0.008	NA	NA	NA
1	6	0.94	4	NA	NA	NA	0.006	NA	NA	NA
1	6	0.94	4	NA	NA	NA	0.006	NA	NA	NA
1	6	0.94	4	NA	NA	NA	0.004	NA	NA	NA
1	6	0.94	5	0.0002686	0.00045	0.0002824	0.001	0.0005418	0.004	0.0002755
1	6	0.94	5	0.0001951	0.001	0.0002319	0.001	0.0002479	0.008	0.0001286
1	6	0.94	5	0.0002893	0.002	0.0002158	0.004	0.000202	0.01	0.0002043
1	6	0.94	5	0.0002686	0.002	0.0003742	0.006	0.0003076	0.007	0.000186
1	6	0.94	5	0.0001997	0.001	0.0002433	0.004	0.0003811	0.004	0.0001377
1	6	0.94	5	0.0001745	0.003	0.0002938	0.003	0.0003673	0.002	0.0001286
1	6	0.94	5	NA	0.007	0.0003994	0.003	0.0002847	NA	0.0001148
1	6	0.94	5	NA	0.002	0.0004522	0.006	0.0002594	NA	NA
1	6	0.94	5	NA	NA	0.0002525	0.007	0.0002961	NA	NA
1	6	0.94	5	NA	NA	0.0002847	0.005	0.000388	NA	NA
1	6	0.94	5	NA	NA	0.0002893	0.004	0.0003627	NA	NA
1	6	0.94	5	NA	NA	0.0002778	0.005	NA	NA	NA
1	6	0.94	5	NA	NA	NA	0.006	NA	NA	NA
1	6	0.94	5	NA	NA	NA	0.006	NA	NA	NA
1	6	0.94	5	NA	NA	NA	0.006	NA	NA	NA
1	6	0.94	5	NA	NA	NA	0.009	NA	NA	NA
1	6	0.94	5	NA	NA	NA	0.005	NA	NA	NA
1	6	0.94	5	NA	NA	NA	0.003	NA	NA	NA
1	6	0.94	5	NA	NA	NA	0.002	NA	NA	NA
1	6	0.94	5	NA	NA	NA	0.005	NA	NA	NA
1	6	0.94	5	NA	NA	NA	0.006	NA	NA	NA
1	6	0.94	5	NA	NA	NA	0.003	NA	NA	NA
1	6	0.94	5	NA	NA	NA	0.002	NA	NA	NA
1	6	0.94	5	NA	NA	NA	0.003	NA	NA	NA
1	6	0.94	5	NA	NA	NA	0.003	NA	NA	NA
1	6	0.94	5	NA	NA	NA	0.004	NA	NA	NA
1	6	0.94	5	NA	NA	NA	0.003	NA	NA	NA
1	6	0.94	5	NA	NA	NA	0.006	NA	NA	NA
1	6	0.94	5	NA	NA	NA	0.007	NA	NA	NA
1	6	0.94	5	NA	NA	NA	0.008	NA	NA	NA
1	6	0.94	5	NA	NA	NA	0.004	NA	NA	NA
1	6	0.94	5	NA	NA	NA	0.006	NA	NA	NA
1	6	0.94	5	NA	NA	NA	0.008	NA	NA	NA
1	6	0.94	5	NA	NA	NA	0.007	NA	NA	NA
1	6	0.94	5	NA	NA	NA	0.005	NA	NA	NA
1	6	0.94	5	NA	NA	NA	0.005	NA	NA	NA
1	6	0.94	5	NA	NA	NA	0.004	NA	NA	NA
2	27	0.96	1	0.0002948	0.002	0.000192	0.003	0.002	0.004	0.0001508
2	27	0.96	1	0.0002651	0.001	0.0002514	0.004	0.0005942	0.003	0.0001257
2	27	0.96	1	0.0002971	0.004	0.002	0.007	0.0002605	0.002	0.0001485
2	27	0.96	1	0.0002148	0.004	0.001	0.006	0.0003428	0.002	8.913e-05
2	27	0.96	1	0.0002582	0.003	0.004	0.008	0.0004114	0.001	0.000112
2	27	0.96	1	0.0002171	0.005	0.005	0.006	0.000825	0.001	0.0002102
2	27	0.96	1	0.0001942	0.003	NA	0.005	0.0003885	0.001	0.000192
2	27	0.96	1	0.000208	0.004	NA	0.004	0.0008753	0.0008753	0.0001623
2	27	0.96	1	NA	NA	NA	0.004	0.0002125	NA	0.000192
2	27	0.96	1	NA	NA	NA	0.006	0.0002308	NA	NA
2	27	0.96	1	NA	NA	NA	0.005	0.0003702	NA	NA
2	27	0.96	1	NA	NA	NA	0.004	0.0003131	NA	NA
2	27	0.96	1	NA	NA	NA	0.009	0.0002011	NA	NA
2	27	0.96	1	NA	NA	NA	0.007	0.0003565	NA	NA
2	27	0.96	1	NA	NA	NA	0.012	NA	NA	NA
2	27	0.96	1	NA	NA	NA	0.006	NA	NA	NA
2	27	0.96	1	NA	NA	NA	0.007	NA	NA	NA
2	27	0.96	1	NA	NA	NA	0.003	NA	NA	NA
2	27	0.96	1	NA	NA	NA	0.004	NA	NA	NA
2	27	0.96	1	NA	NA	NA	0.007	NA	NA	NA
2	27	0.96	1	NA	NA	NA	0.002	NA	NA	NA
2	27	0.96	1	NA	NA	NA	0.004	NA	NA	NA
2	27	0.96	1	NA	NA	NA	0.011	NA	NA	NA
2	27	0.96	1	NA	NA	NA	0.01	NA	NA	NA
2	27	0.96	1	NA	NA	NA	0.003	NA	NA	NA
2	27	0.96	1	NA	NA	NA	0.013	NA	NA	NA
2	27	0.96	1	NA	NA	NA	0.003	NA	NA	NA
2	27	0.96	1	NA	NA	NA	0.001	NA	NA	NA
2	27	0.96	1	NA	NA	NA	0.002	NA	NA	NA
2	27	0.96	1	NA	NA	NA	0.002	NA	NA	NA
2	27	0.96	1	NA	NA	NA	0.002	NA	NA	NA
2	27	0.96	1	NA	NA	NA	0.008	NA	NA	NA
2	27	0.96	1	NA	NA	NA	0.015	NA	NA	NA
2	27	0.96	1	NA	NA	NA	0.008	NA	NA	NA
2	27	0.96	1	NA	NA	NA	0.007	NA	NA	NA
2	27	0.96	1	NA	NA	NA	0.006	NA	NA	NA
2	27	0.96	1	NA	NA	NA	0.009	NA	NA	NA
2	27	0.96	1	NA	NA	NA	0.007	NA	NA	NA
2	27	0.96	1	NA	NA	NA	0.006	NA	NA	NA
2	27	0.96	2	0.0001028	0.002	0.0001577	0.005	0.0002445	0.005	0.000224
2	27	0.96	2	0.0001394	0.002	0.0001257	0.004	0.0002788	0.007	0.0001942
2	27	0.96	2	0.0002285	0.003	0.0001257	0.005	0.0002582	0.007	0.0001394
2	27	0.96	2	0.0002308	0.002	0.0001417	0.013	0.0002468	0.003	0.0001554
2	27	0.96	2	0.0002902	0.002	5.485e-05	0.009	0.0003931	0.002	0.0001828
2	27	0.96	2	0.0001965	0.002	0.0001097	0.013	0.0002811	0.004	0.0001394
2	27	0.96	2	0.0001577	NA	0.000112	0.006	0.0004205	0.004	0.0002377
2	27	0.96	2	0.0003017	NA	0.0001234	0.004	0.0002605	NA	0.0002262
2	27	0.96	2	NA	NA	0.0001783	0.011	0.0007359	NA	0.0002719
2	27	0.96	2	NA	NA	0.0001485	0.008	NA	NA	0.000208
2	27	0.96	2	NA	NA	0.0001874	0.007	NA	NA	0.0003085
2	27	0.96	2	NA	NA	0.0001348	0.005	NA	NA	0.0002857
2	27	0.96	2	NA	NA	0.0002171	0.006	NA	NA	0.0002948
2	27	0.96	2	NA	NA	0.000144	0.006	NA	NA	NA
2	27	0.96	2	NA	NA	0.0001737	0.011	NA	NA	NA
2	27	0.96	2	NA	NA	0.0001325	0.004	NA	NA	NA
2	27	0.96	2	NA	NA	0.0001074	0.003	NA	NA	NA
2	27	0.96	2	NA	NA	0.000176	0.004	NA	NA	NA
2	27	0.96	2	NA	NA	NA	0.008	NA	NA	NA
2	27	0.96	2	NA	NA	NA	0.002	NA	NA	NA
2	27	0.96	2	NA	NA	NA	0.005	NA	NA	NA
2	27	0.96	2	NA	NA	NA	0.008	NA	NA	NA
2	27	0.96	2	NA	NA	NA	0.006	NA	NA	NA
2	27	0.96	2	NA	NA	NA	0.006	NA	NA	NA
2	27	0.96	2	NA	NA	NA	0.009	NA	NA	NA
2	27	0.96	2	NA	NA	NA	0.008	NA	NA	NA
2	27	0.96	2	NA	NA	NA	0.006	NA	NA	NA
2	27	0.96	2	NA	NA	NA	0.005	NA	NA	NA
2	27	0.96	2	NA	NA	NA	0.019	NA	NA	NA
2	27	0.96	2	NA	NA	NA	0.025	NA	NA	NA
2	27	0.96	2	NA	NA	NA	0.016	NA	NA	NA
2	27	0.96	2	NA	NA	NA	0.01	NA	NA	NA
2	27	0.96	2	NA	NA	NA	0.009	NA	NA	NA
2	27	0.96	3	0.0004548	0.003	0.000761	0.004	0.0004251	0.002	9.598e-05
2	27	0.96	3	0.0004685	0.011	0.0005736	0.005	0.0004045	0.003	0.0001234
2	27	0.96	3	0.0003177	0.008	0.0004548	0.005	0.0004342	0.006	0.000176
2	27	0.96	3	0.0004593	0.009	0.0007084	0.006	0.0005142	0.003	0.0001737
2	27	0.96	3	0.0004502	0.009	0.0006239	0.003	0.0005485	0.002	0.0001988
2	27	0.96	3	0.0004662	NA	0.0005302	0.004	0.0005942	0.004	0.0001097
2	27	0.96	3	0.0003885	NA	0.0004091	0.015	0.0007747	0.003	0.0001188
2	27	0.96	3	0.0004114	NA	0.0006216	0.004	NA	NA	0.0001828
2	27	0.96	3	0.0005028	NA	NA	0.006	NA	NA	0.000144
2	27	0.96	3	NA	NA	NA	0.006	NA	NA	0.0001234
2	27	0.96	3	NA	NA	NA	0.011	NA	NA	NA
2	27	0.96	3	NA	NA	NA	0.007	NA	NA	NA
2	27	0.96	3	NA	NA	NA	0.008	NA	NA	NA
2	27	0.96	3	NA	NA	NA	0.01	NA	NA	NA
2	27	0.96	3	NA	NA	NA	0.006	NA	NA	NA
2	27	0.96	3	NA	NA	NA	0.011	NA	NA	NA
2	27	0.96	3	NA	NA	NA	0.005	NA	NA	NA
2	27	0.96	3	NA	NA	NA	0.011	NA	NA	NA
2	27	0.96	3	NA	NA	NA	0.007	NA	NA	NA
2	27	0.96	3	NA	NA	NA	0.006	NA	NA	NA
2	27	0.96	3	NA	NA	NA	0.01	NA	NA	NA
2	27	0.96	3	NA	NA	NA	0.012	NA	NA	NA
2	27	0.96	3	NA	NA	NA	0.008	NA	NA	NA
2	27	0.96	3	NA	NA	NA	0.01	NA	NA	NA
2	27	0.96	3	NA	NA	NA	0.006	NA	NA	NA
2	27	0.96	3	NA	NA	NA	0.007	NA	NA	NA
2	27	0.96	3	NA	NA	NA	0.012	NA	NA	NA
2	27	0.96	3	NA	NA	NA	0.006	NA	NA	NA
2	27	0.96	3	NA	NA	NA	0.006	NA	NA	NA
2	27	0.96	3	NA	NA	NA	0.009	NA	NA	NA
2	27	0.96	3	NA	NA	NA	0.011	NA	NA	NA
2	27	0.96	3	NA	NA	NA	0.008	NA	NA	NA
2	27	0.96	3	NA	NA	NA	0.009	NA	NA	NA
2	27	0.96	3	NA	NA	NA	0.007	NA	NA	NA
2	27	0.96	3	NA	NA	NA	0.002	NA	NA	NA
2	27	0.96	4	0.0002948	0.003	0.0007884	0.002	0.0006627	0.001	0.0001097
2	27	0.96	4	0.0002491	0.003	0.0006422	0.002	0.0003017	0.003	0.0001234
2	27	0.96	4	0.0004091	0.004	0.001	0.003	0.001	0.005	0.0001234
2	27	0.96	4	0.0003794	0.004	0.0006627	0.002	0.0004548	0.005	0.0001303
2	27	0.96	4	0.0003017	0.004	0.0008273	0.004	0.0005827	0.009	0.000144
2	27	0.96	4	0.0003428	0.006	0.0006833	0.002	0.0005005	0.008	0.0001668
2	27	0.96	4	0.0003588	NA	0.0003931	0.004	NA	0.007	0.000128
2	27	0.96	4	0.0003222	NA	0.000761	0.005	NA	0.005	0.0001508
2	27	0.96	4	0.0005485	NA	NA	0.006	NA	0.003	0.000144
2	27	0.96	4	NA	NA	NA	0.002	NA	NA	0.0003634
2	27	0.96	4	NA	NA	NA	0.008	NA	NA	NA
2	27	0.96	4	NA	NA	NA	0.013	NA	NA	NA
2	27	0.96	4	NA	NA	NA	0.019	NA	NA	NA
2	27	0.96	4	NA	NA	NA	0.025	NA	NA	NA
2	27	0.96	4	NA	NA	NA	0.004	NA	NA	NA
2	27	0.96	4	NA	NA	NA	0.005	NA	NA	NA
2	27	0.96	4	NA	NA	NA	0.007	NA	NA	NA
2	27	0.96	4	NA	NA	NA	0.005	NA	NA	NA
2	27	0.96	4	NA	NA	NA	0.008	NA	NA	NA
2	27	0.96	4	NA	NA	NA	0.006	NA	NA	NA
2	27	0.96	4	NA	NA	NA	0.013	NA	NA	NA
2	27	0.96	4	NA	NA	NA	0.005	NA	NA	NA
2	27	0.96	4	NA	NA	NA	0.01	NA	NA	NA
2	27	0.96	4	NA	NA	NA	0.01	NA	NA	NA
2	27	0.96	4	NA	NA	NA	0.012	NA	NA	NA
2	27	0.96	4	NA	NA	NA	0.011	NA	NA	NA
2	27	0.96	4	NA	NA	NA	0.007	NA	NA	NA
2	27	0.96	4	NA	NA	NA	0.003	NA	NA	NA
2	27	0.96	4	NA	NA	NA	0.004	NA	NA	NA
2	27	0.96	4	NA	NA	NA	0.002	NA	NA	NA
2	27	0.96	4	NA	NA	NA	0.001	NA	NA	NA
2	27	0.96	4	NA	NA	NA	0.003	NA	NA	NA
2	27	0.96	4	NA	NA	NA	0.002	NA	NA	NA
2	27	0.96	4	NA	NA	NA	0.004	NA	NA	NA
2	27	0.96	4	NA	NA	NA	0.004	NA	NA	NA
2	27	0.96	4	NA	NA	NA	0.007	NA	NA	NA
2	27	0.96	4	NA	NA	NA	0.008	NA	NA	NA
2	27	0.96	4	NA	NA	NA	0.005	NA	NA	NA
2	27	0.96	4	NA	NA	NA	0.006	NA	NA	NA
2	27	0.96	5	0.0005416	0.007	0.0004205	0.002	0.0006947	0.006	0.0002971
2	27	0.96	5	0.0004091	0.007	0.0003268	0.002	0.0006125	0.007	0.0002971
2	27	0.96	5	0.0006993	0.007	0.0004731	0.012	0.0003794	0.007	0.0004456
2	27	0.96	5	0.0003154	0.018	0.0005073	0.02	0.001	0.004	0.0003634
2	27	0.96	5	0.0003862	0.005	0.0004616	0.015	0.001	0.003	0.0002514
2	27	0.96	5	0.0006285	NA	0.0004913	0.013	0.003	0.004	0.0002194
2	27	0.96	5	0.0006719	NA	0.000809	0.011	NA	NA	0.000665
2	27	0.96	5	NA	NA	0.0005622	0.005	NA	NA	NA
2	27	0.96	5	NA	NA	0.0005233	0.004	NA	NA	NA
2	27	0.96	5	NA	NA	NA	0.009	NA	NA	NA
2	27	0.96	5	NA	NA	NA	0.017	NA	NA	NA
2	27	0.96	5	NA	NA	NA	0.012	NA	NA	NA
2	27	0.96	5	NA	NA	NA	0.008	NA	NA	NA
2	27	0.96	5	NA	NA	NA	0.012	NA	NA	NA
2	27	0.96	5	NA	NA	NA	0.017	NA	NA	NA
2	27	0.96	5	NA	NA	NA	0.009	NA	NA	NA
2	27	0.96	5	NA	NA	NA	0.007	NA	NA	NA
2	27	0.96	5	NA	NA	NA	0.007	NA	NA	NA
2	27	0.96	5	NA	NA	NA	0.004	NA	NA	NA
2	27	0.96	5	NA	NA	NA	0.005	NA	NA	NA
2	27	0.96	5	NA	NA	NA	0.01	NA	NA	NA
2	27	0.96	5	NA	NA	NA	0.008	NA	NA	NA
2	27	0.96	5	NA	NA	NA	0.011	NA	NA	NA
2	27	0.96	5	NA	NA	NA	0.009	NA	NA	NA
2	27	0.96	5	NA	NA	NA	0.008	NA	NA	NA
2	27	0.96	5	NA	NA	NA	0.013	NA	NA	NA
2	27	0.96	5	NA	NA	NA	0.01	NA	NA	NA
2	27	0.96	5	NA	NA	NA	0.007	NA	NA	NA
2	27	0.96	5	NA	NA	NA	0.009	NA	NA	NA
2	27	0.96	5	NA	NA	NA	0.012	NA	NA	NA
2	27	0.96	5	NA	NA	NA	0.012	NA	NA	NA
2	27	0.96	5	NA	NA	NA	0.005	NA	NA	NA
3	29	0.96	1	0.0007445	0.006	0.002	0.002	0.001	0.003	0.0005237
3	29	0.96	1	0.0005851	0.002	0.0003074	0.003	0.001	0.009	0.0004599
3	29	0.96	1	0.0007217	0.004	0.0002186	0.005	0.0005237	0.013	0.0005692
3	29	0.96	1	0.0006329	0.007	0.0002254	0.003	0.0006033	0.007	0.0003483
3	29	0.96	1	0.0006603	0.011	0.0002664	0.004	0.0006329	0.004	0.0004417
3	29	0.96	1	0.000551	0.003	0.0002345	0.006	0.0009494	NA	0.0003802
3	29	0.96	1	0.0009107	NA	0.0003028	0.007	0.0004235	NA	0.0005715
3	29	0.96	1	NA	NA	0.0003825	0.006	0.0005191	NA	NA
3	29	0.96	1	NA	NA	0.0004007	0.004	NA	NA	NA
3	29	0.96	1	NA	NA	0.0005054	0.007	NA	NA	NA
3	29	0.96	1	NA	NA	0.0005669	0.004	NA	NA	NA
3	29	0.96	1	NA	NA	NA	0.006	NA	NA	NA
3	29	0.96	1	NA	NA	NA	0.003	NA	NA	NA
3	29	0.96	1	NA	NA	NA	0.003	NA	NA	NA
3	29	0.96	1	NA	NA	NA	0.006	NA	NA	NA
3	29	0.96	1	NA	NA	NA	0.006	NA	NA	NA
3	29	0.96	1	NA	NA	NA	0.01	NA	NA	NA
3	29	0.96	1	NA	NA	NA	0.004	NA	NA	NA
3	29	0.96	1	NA	NA	NA	0.005	NA	NA	NA
3	29	0.96	1	NA	NA	NA	0.005	NA	NA	NA
3	29	0.96	1	NA	NA	NA	0.01	NA	NA	NA
3	29	0.96	1	NA	NA	NA	0.011	NA	NA	NA
3	29	0.96	1	NA	NA	NA	0.013	NA	NA	NA
3	29	0.96	1	NA	NA	NA	0.006	NA	NA	NA
3	29	0.96	1	NA	NA	NA	0.009	NA	NA	NA
3	29	0.96	1	NA	NA	NA	0.008	NA	NA	NA
3	29	0.96	1	NA	NA	NA	0.01	NA	NA	NA
3	29	0.96	1	NA	NA	NA	0.004	NA	NA	NA
3	29	0.96	1	NA	NA	NA	0.004	NA	NA	NA
3	29	0.96	1	NA	NA	NA	0.003	NA	NA	NA
3	29	0.96	1	NA	NA	NA	0.002	NA	NA	NA
3	29	0.96	1	NA	NA	NA	0.001	NA	NA	NA
3	29	0.96	1	NA	NA	NA	0.002	NA	NA	NA
3	29	0.96	1	NA	NA	NA	0.002	NA	NA	NA
3	29	0.96	1	NA	NA	NA	0.0009198	NA	NA	NA
3	29	0.96	1	NA	NA	NA	0.005	NA	NA	NA
3	29	0.96	1	NA	NA	NA	0.004	NA	NA	NA
3	29	0.96	1	NA	NA	NA	0.008	NA	NA	NA
3	29	0.96	1	NA	NA	NA	0.017	NA	NA	NA
3	29	0.96	1	NA	NA	NA	0.01	NA	NA	NA
3	29	0.96	1	NA	NA	NA	0.007	NA	NA	NA
3	29	0.96	1	NA	NA	NA	0.012	NA	NA	NA
3	29	0.96	1	NA	NA	NA	0.012	NA	NA	NA
3	29	0.96	1	NA	NA	NA	0.012	NA	NA	NA
3	29	0.96	1	NA	NA	NA	0.01	NA	NA	NA
3	29	0.96	1	NA	NA	NA	0.009	NA	NA	NA
3	29	0.96	1	NA	NA	NA	0.007	NA	NA	NA
3	29	0.96	1	NA	NA	NA	0.004	NA	NA	NA
3	29	0.96	2	0.0003074	0.005	0.0002983	0.007	0.0002026	0.003	0.0003279
3	29	0.96	2	0.0002709	0.01	0.0001867	0.006	0.0001025	0.003	0.0004485
3	29	0.96	2	0.0003802	0.011	0.0002527	0.012	0.0002095	0.005	0.000255
3	29	0.96	2	0.0004554	0.014	0.0008675	0.01	0.0001799	0.008	0.000683
3	29	0.96	2	0.000535	0.004	0.000535	0.006	0.0002208	0.006	0.0003848
3	29	0.96	2	0.0005259	0.003	0.0003825	0.003	0.0001844	NA	0.0003096
3	29	0.96	2	0.002	NA	0.0005328	0.004	0.0001821	NA	0.0003711
3	29	0.96	2	NA	NA	0.0005646	0.005	0.0001776	NA	0.0006512
3	29	0.96	2	NA	NA	NA	0.007	0.0001981	NA	0.00028
3	29	0.96	2	NA	NA	NA	0.008	0.0001867	NA	NA
3	29	0.96	2	NA	NA	NA	0.005	0.0002004	NA	NA
3	29	0.96	2	NA	NA	NA	0.006	0.0002596	NA	NA
3	29	0.96	2	NA	NA	NA	0.004	0.0002208	NA	NA
3	29	0.96	2	NA	NA	NA	0.007	0.0001844	NA	NA
3	29	0.96	2	NA	NA	NA	0.005	0.0002095	NA	NA
3	29	0.96	2	NA	NA	NA	0.005	NA	NA	NA
3	29	0.96	2	NA	NA	NA	0.01	NA	NA	NA
3	29	0.96	2	NA	NA	NA	0.004	NA	NA	NA
3	29	0.96	2	NA	NA	NA	0.006	NA	NA	NA
3	29	0.96	2	NA	NA	NA	0.009	NA	NA	NA
3	29	0.96	2	NA	NA	NA	0.011	NA	NA	NA
3	29	0.96	2	NA	NA	NA	0.009	NA	NA	NA
3	29	0.96	2	NA	NA	NA	0.006	NA	NA	NA
3	29	0.96	2	NA	NA	NA	0.003	NA	NA	NA
3	29	0.96	2	NA	NA	NA	0.007	NA	NA	NA
3	29	0.96	2	NA	NA	NA	0.007	NA	NA	NA
3	29	0.96	2	NA	NA	NA	0.005	NA	NA	NA
3	29	0.96	2	NA	NA	NA	0.012	NA	NA	NA
3	29	0.96	2	NA	NA	NA	0.012	NA	NA	NA
3	29	0.96	2	NA	NA	NA	0.011	NA	NA	NA
3	29	0.96	2	NA	NA	NA	0.007	NA	NA	NA
3	29	0.96	2	NA	NA	NA	0.007	NA	NA	NA
3	29	0.96	2	NA	NA	NA	0.01	NA	NA	NA
3	29	0.96	2	NA	NA	NA	0.015	NA	NA	NA
3	29	0.96	2	NA	NA	NA	0.018	NA	NA	NA
3	29	0.96	2	NA	NA	NA	0.012	NA	NA	NA
3	29	0.96	2	NA	NA	NA	0.01	NA	NA	NA
3	29	0.96	2	NA	NA	NA	0.016	NA	NA	NA
3	29	0.96	2	NA	NA	NA	0.009	NA	NA	NA
3	29	0.96	2	NA	NA	NA	0.012	NA	NA	NA
3	29	0.96	2	NA	NA	NA	0.006	NA	NA	NA
3	29	0.96	2	NA	NA	NA	0.002	NA	NA	NA
3	29	0.96	2	NA	NA	NA	0.002	NA	NA	NA
3	29	0.96	3	0.0005373	0.005	0.0005419	0.006	0.000954	0.003	0.0003506
3	29	0.96	3	0.000683	0.009	0.0005032	0.006	0.001	0.004	0.0003916
3	29	0.96	3	0.0007946	0.008	0.0004417	0.011	0.000938	0.005	0.0004053
3	29	0.96	3	0.0006716	0.008	0.0005988	0.011	0.0007559	0.007	0.000485
3	29	0.96	3	0.0005487	0.005	0.0007195	0.007	0.0006785	0.005	0.0004622
3	29	0.96	3	0.000724	0.002	0.0009221	0.006	0.0007377	0.003	0.0004622
3	29	0.96	3	NA	NA	0.000617	0.004	0.0008857	NA	0.000535
3	29	0.96	3	NA	NA	NA	0.002	0.001	NA	NA
3	29	0.96	3	NA	NA	NA	0.003	NA	NA	NA
3	29	0.96	3	NA	NA	NA	0.002	NA	NA	NA
3	29	0.96	3	NA	NA	NA	0.003	NA	NA	NA
3	29	0.96	3	NA	NA	NA	0.009	NA	NA	NA
3	29	0.96	3	NA	NA	NA	0.003	NA	NA	NA
3	29	0.96	3	NA	NA	NA	0.006	NA	NA	NA
3	29	0.96	3	NA	NA	NA	0.005	NA	NA	NA
3	29	0.96	3	NA	NA	NA	0.007	NA	NA	NA
3	29	0.96	3	NA	NA	NA	0.008	NA	NA	NA
3	29	0.96	3	NA	NA	NA	0.006	NA	NA	NA
3	29	0.96	3	NA	NA	NA	0.008	NA	NA	NA
3	29	0.96	3	NA	NA	NA	0.008	NA	NA	NA
3	29	0.96	3	NA	NA	NA	0.011	NA	NA	NA
3	29	0.96	3	NA	NA	NA	0.009	NA	NA	NA
3	29	0.96	3	NA	NA	NA	0.011	NA	NA	NA
3	29	0.96	3	NA	NA	NA	0.01	NA	NA	NA
3	29	0.96	3	NA	NA	NA	0.012	NA	NA	NA
3	29	0.96	3	NA	NA	NA	0.011	NA	NA	NA
3	29	0.96	3	NA	NA	NA	0.007	NA	NA	NA
3	29	0.96	3	NA	NA	NA	0.004	NA	NA	NA
3	29	0.96	3	NA	NA	NA	0.011	NA	NA	NA
3	29	0.96	3	NA	NA	NA	0.008	NA	NA	NA
3	29	0.96	3	NA	NA	NA	0.006	NA	NA	NA
3	29	0.96	3	NA	NA	NA	0.004	NA	NA	NA
3	29	0.96	3	NA	NA	NA	0.005	NA	NA	NA
3	29	0.96	3	NA	NA	NA	0.011	NA	NA	NA
3	29	0.96	3	NA	NA	NA	0.017	NA	NA	NA
3	29	0.96	3	NA	NA	NA	0.018	NA	NA	NA
3	29	0.96	3	NA	NA	NA	0.017	NA	NA	NA
3	29	0.96	3	NA	NA	NA	0.01	NA	NA	NA
3	29	0.96	3	NA	NA	NA	0.013	NA	NA	NA
3	29	0.96	3	NA	NA	NA	0.002	NA	NA	NA
3	29	0.96	3	NA	NA	NA	0.002	NA	NA	NA
3	29	0.96	3	NA	NA	NA	0.003	NA	NA	NA
3	29	0.96	4	0.0004326	0.003	0.002	0.002	0.005	0.012	0.0004189
3	29	0.96	4	0.0005237	0.006	0.0008993	0.002	0.001	0.011	0.000362
3	29	0.96	4	0.0005328	0.015	0.0009335	0.003	0.0003392	0.007	0.000362
3	29	0.96	4	0.0006671	0.01	0.000831	0.004	0.001	0.006	0.0003643
3	29	0.96	4	0.00079	0.005	0.0002709	0.009	0.0006512	0.003	0.0004007
3	29	0.96	4	0.002	NA	0.002	0.005	0.002	NA	0.0004053
3	29	0.96	4	NA	NA	0.0003324	0.008	0.0006944	NA	0.0004007
3	29	0.96	4	NA	NA	0.0005646	0.011	0.0009289	NA	0.000428
3	29	0.96	4	NA	NA	0.0008014	0.01	NA	NA	0.0004075
3	29	0.96	4	NA	NA	0.0005419	0.011	NA	NA	NA
3	29	0.96	4	NA	NA	0.001	0.008	NA	NA	NA
3	29	0.96	4	NA	NA	NA	0.007	NA	NA	NA
3	29	0.96	4	NA	NA	NA	0.005	NA	NA	NA
3	29	0.96	4	NA	NA	NA	0.007	NA	NA	NA
3	29	0.96	4	NA	NA	NA	0.01	NA	NA	NA
3	29	0.96	4	NA	NA	NA	0.007	NA	NA	NA
3	29	0.96	4	NA	NA	NA	0.01	NA	NA	NA
3	29	0.96	4	NA	NA	NA	0.006	NA	NA	NA
3	29	0.96	4	NA	NA	NA	0.006	NA	NA	NA
3	29	0.96	4	NA	NA	NA	0.01	NA	NA	NA
3	29	0.96	4	NA	NA	NA	0.009	NA	NA	NA
3	29	0.96	4	NA	NA	NA	0.015	NA	NA	NA
3	29	0.96	4	NA	NA	NA	0.011	NA	NA	NA
3	29	0.96	4	NA	NA	NA	0.009	NA	NA	NA
3	29	0.96	4	NA	NA	NA	0.003	NA	NA	NA
3	29	0.96	4	NA	NA	NA	0.001	NA	NA	NA
3	29	0.96	4	NA	NA	NA	0.002	NA	NA	NA
3	29	0.96	4	NA	NA	NA	0.002	NA	NA	NA
3	29	0.96	4	NA	NA	NA	0.002	NA	NA	NA
3	29	0.96	4	NA	NA	NA	0.004	NA	NA	NA
3	29	0.96	4	NA	NA	NA	0.006	NA	NA	NA
3	29	0.96	4	NA	NA	NA	0.01	NA	NA	NA
3	29	0.96	4	NA	NA	NA	0.004	NA	NA	NA
3	29	0.96	4	NA	NA	NA	0.011	NA	NA	NA
3	29	0.96	4	NA	NA	NA	0.012	NA	NA	NA
3	29	0.96	4	NA	NA	NA	0.013	NA	NA	NA
3	29	0.96	4	NA	NA	NA	0.011	NA	NA	NA
3	29	0.96	4	NA	NA	NA	0.009	NA	NA	NA
3	29	0.96	4	NA	NA	NA	0.006	NA	NA	NA
3	29	0.96	4	NA	NA	NA	0.004	NA	NA	NA
3	29	0.96	4	NA	NA	NA	0.004	NA	NA	NA
3	29	0.96	4	NA	NA	NA	0.003	NA	NA	NA
3	29	0.96	5	0.0003666	0.006	0.0009562	0.005	0.0004918	0.003	0.0009517
3	29	0.96	5	0.0003074	0.005	0.001	0.006	0.0005487	0.005	0.0003575
3	29	0.96	5	0.0004963	0.004	0.0009221	0.008	0.0005715	0.004	0.0008652
3	29	0.96	5	0.0003666	0.007	0.001	0.013	0.001	0.004	0.000831
3	29	0.96	5	0.0004804	0.007	0.001	0.004	0.001	0.003	0.000765
3	29	0.96	5	0.0005783	0.006	0.0008356	0.003	0.001	0.003	0.0007263
3	29	0.96	5	0.0004667	NA	0.002	0.002	0.001	NA	0.0006216
3	29	0.96	5	NA	NA	NA	0.002	NA	NA	NA
3	29	0.96	5	NA	NA	NA	0.004	NA	NA	NA
3	29	0.96	5	NA	NA	NA	0.003	NA	NA	NA
3	29	0.96	5	NA	NA	NA	0.006	NA	NA	NA
3	29	0.96	5	NA	NA	NA	0.002	NA	NA	NA
3	29	0.96	5	NA	NA	NA	0.005	NA	NA	NA
3	29	0.96	5	NA	NA	NA	0.005	NA	NA	NA
3	29	0.96	5	NA	NA	NA	0.006	NA	NA	NA
3	29	0.96	5	NA	NA	NA	0.006	NA	NA	NA
3	29	0.96	5	NA	NA	NA	0.004	NA	NA	NA
3	29	0.96	5	NA	NA	NA	0.006	NA	NA	NA
3	29	0.96	5	NA	NA	NA	0.006	NA	NA	NA
3	29	0.96	5	NA	NA	NA	0.009	NA	NA	NA
3	29	0.96	5	NA	NA	NA	0.004	NA	NA	NA
3	29	0.96	5	NA	NA	NA	0.012	NA	NA	NA
3	29	0.96	5	NA	NA	NA	0.011	NA	NA	NA
3	29	0.96	5	NA	NA	NA	0.01	NA	NA	NA
3	29	0.96	5	NA	NA	NA	0.012	NA	NA	NA
3	29	0.96	5	NA	NA	NA	0.015	NA	NA	NA
3	29	0.96	5	NA	NA	NA	0.01	NA	NA	NA
3	29	0.96	5	NA	NA	NA	0.009	NA	NA	NA
3	29	0.96	5	NA	NA	NA	0.015	NA	NA	NA
3	29	0.96	5	NA	NA	NA	0.014	NA	NA	NA
3	29	0.96	5	NA	NA	NA	0.016	NA	NA	NA
3	29	0.96	5	NA	NA	NA	0.028	NA	NA	NA
3	29	0.96	5	NA	NA	NA	0.017	NA	NA	NA
3	29	0.96	5	NA	NA	NA	0.02	NA	NA	NA
3	29	0.96	5	NA	NA	NA	0.007	NA	NA	NA
3	29	0.96	5	NA	NA	NA	0.009	NA	NA	NA
4	8	0.96	1	0.0001802	0.002	0.0003199	0.004	0.0003469	0.0009528	0.0001712
4	8	0.96	1	8.785e-05	0.003	0.0005226	0.007	0.0003199	0.005	0.0001622
4	8	0.96	1	0.000187	0.008	0.0003784	0.007	0.0005699	0.006	0.0001352
4	8	0.96	1	0.0002636	0.013	0.0003604	0.017	0.0003446	0.009	0.0001306
4	8	0.96	1	0.0002838	0.01	0.0003807	0.011	0.0003289	0.004	9.461e-05
4	8	0.96	1	0.0001644	0.009	0.0005564	0.008	0.0004438	0.005	8.335e-05
4	8	0.96	1	0.0002343	0.003	NA	0.013	0.0003537	0.001	9.236e-05
4	8	0.96	1	NA	NA	NA	0.007	NA	NA	8.785e-05
4	8	0.96	1	NA	NA	NA	0.004	NA	NA	0.0001261
4	8	0.96	1	NA	NA	NA	0.006	NA	NA	0.0001577
4	8	0.96	1	NA	NA	NA	0.007	NA	NA	NA
4	8	0.96	1	NA	NA	NA	0.009	NA	NA	NA
4	8	0.96	1	NA	NA	NA	0.003	NA	NA	NA
4	8	0.96	1	NA	NA	NA	0.005	NA	NA	NA
4	8	0.96	1	NA	NA	NA	0.003	NA	NA	NA
4	8	0.96	1	NA	NA	NA	0.002	NA	NA	NA
4	8	0.96	1	NA	NA	NA	0.003	NA	NA	NA
4	8	0.96	1	NA	NA	NA	0.005	NA	NA	NA
4	8	0.96	1	NA	NA	NA	0.006	NA	NA	NA
4	8	0.96	1	NA	NA	NA	0.01	NA	NA	NA
4	8	0.96	1	NA	NA	NA	0.01	NA	NA	NA
4	8	0.96	1	NA	NA	NA	0.007	NA	NA	NA
4	8	0.96	1	NA	NA	NA	0.006	NA	NA	NA
4	8	0.96	1	NA	NA	NA	0.003	NA	NA	NA
4	8	0.96	1	NA	NA	NA	0.006	NA	NA	NA
4	8	0.96	1	NA	NA	NA	0.004	NA	NA	NA
4	8	0.96	1	NA	NA	NA	0.009	NA	NA	NA
4	8	0.96	1	NA	NA	NA	0.005	NA	NA	NA
4	8	0.96	1	NA	NA	NA	0.003	NA	NA	NA
4	8	0.96	1	NA	NA	NA	0.003	NA	NA	NA
4	8	0.96	1	NA	NA	NA	0.003	NA	NA	NA
4	8	0.96	1	NA	NA	NA	0.01	NA	NA	NA
4	8	0.96	1	NA	NA	NA	0.005	NA	NA	NA
4	8	0.96	1	NA	NA	NA	0.004	NA	NA	NA
4	8	0.96	1	NA	NA	NA	0.004	NA	NA	NA
4	8	0.96	1	NA	NA	NA	0.004	NA	NA	NA
4	8	0.96	1	NA	NA	NA	0.006	NA	NA	NA
4	8	0.96	1	NA	NA	NA	0.006	NA	NA	NA
4	8	0.96	1	NA	NA	NA	0.009	NA	NA	NA
4	8	0.96	1	NA	NA	NA	0.008	NA	NA	NA
4	8	0.96	1	NA	NA	NA	0.004	NA	NA	NA
4	8	0.96	1	NA	NA	NA	0.004	NA	NA	NA
4	8	0.96	1	NA	NA	NA	0.005	NA	NA	NA
4	8	0.96	1	NA	NA	NA	0.005	NA	NA	NA
4	8	0.96	2	0.0003401	0.004	0.001	0.005	0.001	0.005	0.0001149
4	8	0.96	2	0.0002681	0.003	0.002	0.004	0.0008898	0.006	0.0002455
4	8	0.96	2	0.0005181	0.005	0.001	0.005	0.001	0.007	0.0002816
4	8	0.96	2	0.0003604	0.008	0.0004212	0.009	0.0009911	0.005	0.0003064
4	8	0.96	2	0.0004933	NA	0.0004843	0.013	0.001	0.003	0.0002658
4	8	0.96	2	NA	NA	0.0004438	0.016	NA	0.003	0.0003154
4	8	0.96	2	NA	NA	0.0004775	0.008	NA	0.003	NA
4	8	0.96	2	NA	NA	0.0004798	0.004	NA	NA	NA
4	8	0.96	2	NA	NA	0.0008109	0.005	NA	NA	NA
4	8	0.96	2	NA	NA	0.0005496	0.003	NA	NA	NA
4	8	0.96	2	NA	NA	0.001	0.003	NA	NA	NA
4	8	0.96	2	NA	NA	0.0007163	0.009	NA	NA	NA
4	8	0.96	2	NA	NA	0.0006262	0.006	NA	NA	NA
4	8	0.96	2	NA	NA	0.000696	0.003	NA	NA	NA
4	8	0.96	2	NA	NA	NA	0.008	NA	NA	NA
4	8	0.96	2	NA	NA	NA	0.009	NA	NA	NA
4	8	0.96	2	NA	NA	NA	0.007	NA	NA	NA
4	8	0.96	2	NA	NA	NA	0.007	NA	NA	NA
4	8	0.96	2	NA	NA	NA	0.005	NA	NA	NA
4	8	0.96	2	NA	NA	NA	0.003	NA	NA	NA
4	8	0.96	2	NA	NA	NA	0.004	NA	NA	NA
4	8	0.96	2	NA	NA	NA	0.005	NA	NA	NA
4	8	0.96	2	NA	NA	NA	0.01	NA	NA	NA
4	8	0.96	2	NA	NA	NA	0.011	NA	NA	NA
4	8	0.96	2	NA	NA	NA	0.008	NA	NA	NA
4	8	0.96	2	NA	NA	NA	0.004	NA	NA	NA
4	8	0.96	2	NA	NA	NA	0.003	NA	NA	NA
4	8	0.96	2	NA	NA	NA	0.003	NA	NA	NA
4	8	0.96	2	NA	NA	NA	0.008	NA	NA	NA
4	8	0.96	2	NA	NA	NA	0.011	NA	NA	NA
4	8	0.96	2	NA	NA	NA	0.008	NA	NA	NA
4	8	0.96	2	NA	NA	NA	0.003	NA	NA	NA
4	8	0.96	2	NA	NA	NA	0.003	NA	NA	NA
4	8	0.96	2	NA	NA	NA	0.004	NA	NA	NA
4	8	0.96	2	NA	NA	NA	0.003	NA	NA	NA
4	8	0.96	2	NA	NA	NA	0.004	NA	NA	NA
4	8	0.96	2	NA	NA	NA	0.003	NA	NA	NA
4	8	0.96	3	0.0009168	0.005	0.001	0.003	0.0004798	0.005	0.0002185
4	8	0.96	3	0.0005406	0.007	0.001	0.006	0.0004573	0.008	0.0001509
4	8	0.96	3	0.0007411	0.005	0.0006442	0.007	0.0003244	0.006	0.0001734
4	8	0.96	3	0.0004866	0.003	0.001	0.013	0.0003717	0.011	0.0002072
4	8	0.96	3	0.0007997	0.006	0.000642	0.008	0.0002928	NA	0.0001757
4	8	0.96	3	0.0007366	0.002	0.0005654	0.01	0.0003401	NA	0.0003446
4	8	0.96	3	0.0008785	NA	0.000651	0.008	0.0003829	NA	0.0004595
4	8	0.96	3	NA	NA	0.0007321	0.004	0.0006352	NA	NA
4	8	0.96	3	NA	NA	0.0007343	0.003	0.0002455	NA	NA
4	8	0.96	3	NA	NA	0.002	0.005	0.0003401	NA	NA
4	8	0.96	3	NA	NA	NA	0.004	0.0004505	NA	NA
4	8	0.96	3	NA	NA	NA	0.005	0.0002996	NA	NA
4	8	0.96	3	NA	NA	NA	0.004	0.0002117	NA	NA
4	8	0.96	3	NA	NA	NA	0.004	NA	NA	NA
4	8	0.96	3	NA	NA	NA	0.007	NA	NA	NA
4	8	0.96	3	NA	NA	NA	0.005	NA	NA	NA
4	8	0.96	3	NA	NA	NA	0.005	NA	NA	NA
4	8	0.96	3	NA	NA	NA	0.012	NA	NA	NA
4	8	0.96	3	NA	NA	NA	0.006	NA	NA	NA
4	8	0.96	3	NA	NA	NA	0.008	NA	NA	NA
4	8	0.96	3	NA	NA	NA	0.006	NA	NA	NA
4	8	0.96	3	NA	NA	NA	0.008	NA	NA	NA
4	8	0.96	3	NA	NA	NA	0.005	NA	NA	NA
4	8	0.96	3	NA	NA	NA	0.005	NA	NA	NA
4	8	0.96	3	NA	NA	NA	0.008	NA	NA	NA
4	8	0.96	3	NA	NA	NA	0.003	NA	NA	NA
4	8	0.96	3	NA	NA	NA	0.007	NA	NA	NA
4	8	0.96	3	NA	NA	NA	0.007	NA	NA	NA
4	8	0.96	3	NA	NA	NA	0.005	NA	NA	NA
4	8	0.96	3	NA	NA	NA	0.006	NA	NA	NA
4	8	0.96	3	NA	NA	NA	0.007	NA	NA	NA
4	8	0.96	3	NA	NA	NA	0.003	NA	NA	NA
4	8	0.96	3	NA	NA	NA	0.005	NA	NA	NA
4	8	0.96	3	NA	NA	NA	0.006	NA	NA	NA
4	8	0.96	3	NA	NA	NA	0.004	NA	NA	NA
4	8	0.96	3	NA	NA	NA	0.009	NA	NA	NA
4	8	0.96	3	NA	NA	NA	0.004	NA	NA	NA
4	8	0.96	3	NA	NA	NA	0.003	NA	NA	NA
4	8	0.96	3	NA	NA	NA	0.001	NA	NA	NA
4	8	0.96	3	NA	NA	NA	0.002	NA	NA	NA
4	8	0.96	3	NA	NA	NA	0.002	NA	NA	NA
4	8	0.96	4	0.0004528	0.003	0.001	0.005	0.0007636	0.004	0.0004077
4	8	0.96	4	0.0004167	0.007	0.002	0.005	0.0003762	0.007	0.0005113
4	8	0.96	4	0.0005226	0.015	0.001	0.009	0.0004595	0.005	0.0004122
4	8	0.96	4	0.0003852	0.015	0.001	0.013	0.0005812	0.005	0.0004325
4	8	0.96	4	0.0003469	0.009	0.001	0.002	0.001	0.003	0.0003897
4	8	0.96	4	0.0003266	0.01	0.001	0.016	0.000696	0.005	0.0003627
4	8	0.96	4	0.0005676	0.01	0.001	0.009	0.0006397	NA	0.0003514
4	8	0.96	4	NA	NA	0.002	0.012	0.001	NA	NA
4	8	0.96	4	NA	NA	NA	0.004	0.0004483	NA	NA
4	8	0.96	4	NA	NA	NA	0.006	0.001	NA	NA
4	8	0.96	4	NA	NA	NA	0.008	NA	NA	NA
4	8	0.96	4	NA	NA	NA	0.008	NA	NA	NA
4	8	0.96	4	NA	NA	NA	0.008	NA	NA	NA
4	8	0.96	4	NA	NA	NA	0.016	NA	NA	NA
4	8	0.96	4	NA	NA	NA	0.009	NA	NA	NA
4	8	0.96	4	NA	NA	NA	0.009	NA	NA	NA
4	8	0.96	4	NA	NA	NA	0.009	NA	NA	NA
4	8	0.96	4	NA	NA	NA	0.01	NA	NA	NA
4	8	0.96	4	NA	NA	NA	0.011	NA	NA	NA
4	8	0.96	4	NA	NA	NA	0.004	NA	NA	NA
4	8	0.96	4	NA	NA	NA	0.004	NA	NA	NA
4	8	0.96	4	NA	NA	NA	0.005	NA	NA	NA
4	8	0.96	4	NA	NA	NA	0.002	NA	NA	NA
4	8	0.96	4	NA	NA	NA	0.003	NA	NA	NA
4	8	0.96	4	NA	NA	NA	0.004	NA	NA	NA
4	8	0.96	4	NA	NA	NA	0.004	NA	NA	NA
4	8	0.96	4	NA	NA	NA	0.007	NA	NA	NA
4	8	0.96	4	NA	NA	NA	0.008	NA	NA	NA
4	8	0.96	4	NA	NA	NA	0.006	NA	NA	NA
4	8	0.96	4	NA	NA	NA	0.012	NA	NA	NA
4	8	0.96	4	NA	NA	NA	0.009	NA	NA	NA
4	8	0.96	4	NA	NA	NA	0.006	NA	NA	NA
4	8	0.96	4	NA	NA	NA	0.004	NA	NA	NA
4	8	0.96	5	0.0003739	0.003	0.0004708	0.005	0.0004595	0.003	0.0002455
4	8	0.96	5	0.000437	0.006	0.0005046	0.011	0.0003424	0.005	0.0002072
4	8	0.96	5	0.0004775	0.008	0.0004888	0.004	0.0004978	0.009	0.000187
4	8	0.96	5	0.0003289	0.011	0.0004663	0.016	0.0008267	0.007	0.0002545
4	8	0.96	5	0.0003537	0.003	0.0005541	0.008	0.0004775	0.005	0.0001825
4	8	0.96	5	0.0003424	NA	0.0004505	0.019	0.0005271	0.005	0.0003582
4	8	0.96	5	NA	NA	0.0008222	0.011	0.001	NA	NA
4	8	0.96	5	NA	NA	0.002	0.007	0.000624	NA	NA
4	8	0.96	5	NA	NA	0.0008605	0.003	0.0006848	NA	NA
4	8	0.96	5	NA	NA	0.001	0.003	NA	NA	NA
4	8	0.96	5	NA	NA	NA	0.01	NA	NA	NA
4	8	0.96	5	NA	NA	NA	0.007	NA	NA	NA
4	8	0.96	5	NA	NA	NA	0.009	NA	NA	NA
4	8	0.96	5	NA	NA	NA	0.011	NA	NA	NA
4	8	0.96	5	NA	NA	NA	0.01	NA	NA	NA
4	8	0.96	5	NA	NA	NA	0.008	NA	NA	NA
4	8	0.96	5	NA	NA	NA	0.003	NA	NA	NA
4	8	0.96	5	NA	NA	NA	0.001	NA	NA	NA
4	8	0.96	5	NA	NA	NA	0.002	NA	NA	NA
4	8	0.96	5	NA	NA	NA	0.005	NA	NA	NA
4	8	0.96	5	NA	NA	NA	0.003	NA	NA	NA
4	8	0.96	5	NA	NA	NA	0.003	NA	NA	NA
4	8	0.96	5	NA	NA	NA	0.005	NA	NA	NA
4	8	0.96	5	NA	NA	NA	0.014	NA	NA	NA
4	8	0.96	5	NA	NA	NA	0.008	NA	NA	NA
4	8	0.96	5	NA	NA	NA	0.006	NA	NA	NA
4	8	0.96	5	NA	NA	NA	0.004	NA	NA	NA
4	8	0.96	5	NA	NA	NA	0.004	NA	NA	NA
4	8	0.96	5	NA	NA	NA	0.004	NA	NA	NA
4	8	0.96	5	NA	NA	NA	0.003	NA	NA	NA
4	8	0.96	5	NA	NA	NA	0.005	NA	NA	NA
4	8	0.96	5	NA	NA	NA	0.01	NA	NA	NA
4	8	0.96	5	NA	NA	NA	0.013	NA	NA	NA
4	8	0.96	5	NA	NA	NA	0.005	NA	NA	NA
4	8	0.96	5	NA	NA	NA	0.003	NA	NA	NA
5	11	0.92	1	0.0004122	0.004	0.0008267	0.009	0.0005757	0.009	0.0006263
5	11	0.92	1	0.0003661	0.005	0.0009994	0.005	0.0006678	0.008	0.0006401
5	11	0.92	1	0.000654	0.016	0.0006401	0.009	0.0008819	0.009	0.0004559
5	11	0.92	1	0.0003799	0.011	0.0007714	0.014	0.0007092	0.004	0.0003661
5	11	0.92	1	0.0002832	0.007	0.0004421	0.01	0.0005043	0.003	0.0004145
5	11	0.92	1	0.0003592	NA	0.0006355	0.008	0.0008059	0.003	NA
5	11	0.92	1	0.0005503	NA	0.0008934	0.011	0.0006678	NA	NA
5	11	0.92	1	NA	NA	0.0007668	0.006	0.002	NA	NA
5	11	0.92	1	NA	NA	0.0009947	0.006	NA	NA	NA
5	11	0.92	1	NA	NA	0.001	0.012	NA	NA	NA
5	11	0.92	1	NA	NA	NA	0.013	NA	NA	NA
5	11	0.92	1	NA	NA	NA	0.008	NA	NA	NA
5	11	0.92	1	NA	NA	NA	0.009	NA	NA	NA
5	11	0.92	1	NA	NA	NA	0.007	NA	NA	NA
5	11	0.92	1	NA	NA	NA	0.006	NA	NA	NA
5	11	0.92	1	NA	NA	NA	0.004	NA	NA	NA
5	11	0.92	1	NA	NA	NA	0.005	NA	NA	NA
5	11	0.92	1	NA	NA	NA	0.003	NA	NA	NA
5	11	0.92	1	NA	NA	NA	0.007	NA	NA	NA
5	11	0.92	1	NA	NA	NA	0.013	NA	NA	NA
5	11	0.92	1	NA	NA	NA	0.019	NA	NA	NA
5	11	0.92	1	NA	NA	NA	0.014	NA	NA	NA
5	11	0.92	1	NA	NA	NA	0.007	NA	NA	NA
5	11	0.92	1	NA	NA	NA	0.006	NA	NA	NA
5	11	0.92	1	NA	NA	NA	0.004	NA	NA	NA
5	11	0.92	1	NA	NA	NA	0.006	NA	NA	NA
5	11	0.92	1	NA	NA	NA	0.009	NA	NA	NA
5	11	0.92	1	NA	NA	NA	0.003	NA	NA	NA
5	11	0.92	1	NA	NA	NA	0.01	NA	NA	NA
5	11	0.92	1	NA	NA	NA	0.005	NA	NA	NA
5	11	0.92	1	NA	NA	NA	0.002	NA	NA	NA
5	11	0.92	1	NA	NA	NA	0.002	NA	NA	NA
5	11	0.92	1	NA	NA	NA	0.002	NA	NA	NA
5	11	0.92	1	NA	NA	NA	0.004	NA	NA	NA
5	11	0.92	1	NA	NA	NA	0.006	NA	NA	NA
5	11	0.92	1	NA	NA	NA	0.006	NA	NA	NA
5	11	0.92	1	NA	NA	NA	0.009	NA	NA	NA
5	11	0.92	1	NA	NA	NA	0.007	NA	NA	NA
5	11	0.92	1	NA	NA	NA	0.011	NA	NA	NA
5	11	0.92	1	NA	NA	NA	0.007	NA	NA	NA
5	11	0.92	1	NA	NA	NA	0.006	NA	NA	NA
5	11	0.92	1	NA	NA	NA	0.007	NA	NA	NA
5	11	0.92	1	NA	NA	NA	0.006	NA	NA	NA
5	11	0.92	2	0.0008151	0.003	0.0008612	0.003	0.002	0.009	0.000647
5	11	0.92	2	0.0007622	0.004	0.0007069	0.006	0.0004859	0.01	0.0005665
5	11	0.92	2	0.0007645	0.005	0.000974	0.005	0.0008313	0.01	0.0007507
5	11	0.92	2	0.0007622	0.009	0.0007645	0.006	0.000601	0.009	0.0009901
5	11	0.92	2	0.0006401	0.004	0.0009533	0.004	0.0007438	0.004	NA
5	11	0.92	2	0.001	NA	NA	0.004	0.001	NA	NA
5	11	0.92	2	NA	NA	NA	0.009	NA	NA	NA
5	11	0.92	2	NA	NA	NA	0.019	NA	NA	NA
5	11	0.92	2	NA	NA	NA	0.013	NA	NA	NA
5	11	0.92	2	NA	NA	NA	0.014	NA	NA	NA
5	11	0.92	2	NA	NA	NA	0.01	NA	NA	NA
5	11	0.92	2	NA	NA	NA	0.009	NA	NA	NA
5	11	0.92	2	NA	NA	NA	0.009	NA	NA	NA
5	11	0.92	2	NA	NA	NA	0.011	NA	NA	NA
5	11	0.92	2	NA	NA	NA	0.006	NA	NA	NA
5	11	0.92	2	NA	NA	NA	0.006	NA	NA	NA
5	11	0.92	2	NA	NA	NA	0.008	NA	NA	NA
5	11	0.92	2	NA	NA	NA	0.011	NA	NA	NA
5	11	0.92	2	NA	NA	NA	0.01	NA	NA	NA
5	11	0.92	2	NA	NA	NA	0.008	NA	NA	NA
5	11	0.92	2	NA	NA	NA	0.01	NA	NA	NA
5	11	0.92	2	NA	NA	NA	0.016	NA	NA	NA
5	11	0.92	2	NA	NA	NA	0.021	NA	NA	NA
5	11	0.92	2	NA	NA	NA	0.014	NA	NA	NA
5	11	0.92	2	NA	NA	NA	0.01	NA	NA	NA
5	11	0.92	2	NA	NA	NA	0.006	NA	NA	NA
5	11	0.92	2	NA	NA	NA	0.002	NA	NA	NA
5	11	0.92	2	NA	NA	NA	0.003	NA	NA	NA
5	11	0.92	2	NA	NA	NA	0.002	NA	NA	NA
5	11	0.92	2	NA	NA	NA	0.003	NA	NA	NA
5	11	0.92	2	NA	NA	NA	0.004	NA	NA	NA
5	11	0.92	2	NA	NA	NA	0.01	NA	NA	NA
5	11	0.92	2	NA	NA	NA	0.009	NA	NA	NA
5	11	0.92	2	NA	NA	NA	0.006	NA	NA	NA
5	11	0.92	2	NA	NA	NA	0.009	NA	NA	NA
5	11	0.92	2	NA	NA	NA	0.006	NA	NA	NA
5	11	0.92	2	NA	NA	NA	0.01	NA	NA	NA
5	11	0.92	2	NA	NA	NA	0.006	NA	NA	NA
5	11	0.92	2	NA	NA	NA	0.006	NA	NA	NA
5	11	0.92	2	NA	NA	NA	0.005	NA	NA	NA
5	11	0.92	2	NA	NA	NA	0.005	NA	NA	NA
5	11	0.92	2	NA	NA	NA	0.006	NA	NA	NA
5	11	0.92	2	NA	NA	NA	0.008	NA	NA	NA
5	11	0.92	2	NA	NA	NA	0.008	NA	NA	NA
5	11	0.92	2	NA	NA	NA	0.01	NA	NA	NA
5	11	0.92	2	NA	NA	NA	0.005	NA	NA	NA
5	11	0.92	2	NA	NA	NA	0.006	NA	NA	NA
5	11	0.92	3	0.001	0.008	0.002	0.004	0.002	0.004	0.0005688
5	11	0.92	3	0.0005734	0.01	0.002	0.007	0.0007392	0.004	0.0006701
5	11	0.92	3	0.0005941	0.009	0.001	0.018	0.0007599	0.014	0.0005618
5	11	0.92	3	0.0006862	0.005	0.0007461	0.013	0.0006954	0.011	0.0004951
5	11	0.92	3	0.0004582	NA	0.0007161	0.006	0.0008451	0.009	0.0007921
5	11	0.92	3	0.0009809	NA	0.001	0.004	0.001	0.009	NA
5	11	0.92	3	NA	NA	0.0008405	0.005	NA	NA	NA
5	11	0.92	3	NA	NA	0.001	0.006	NA	NA	NA
5	11	0.92	3	NA	NA	0.002	0.006	NA	NA	NA
5	11	0.92	3	NA	NA	NA	0.006	NA	NA	NA
5	11	0.92	3	NA	NA	NA	0.006	NA	NA	NA
5	11	0.92	3	NA	NA	NA	0.016	NA	NA	NA
5	11	0.92	3	NA	NA	NA	0.006	NA	NA	NA
5	11	0.92	3	NA	NA	NA	0.003	NA	NA	NA
5	11	0.92	3	NA	NA	NA	0.006	NA	NA	NA
5	11	0.92	3	NA	NA	NA	0.004	NA	NA	NA
5	11	0.92	3	NA	NA	NA	0.005	NA	NA	NA
5	11	0.92	3	NA	NA	NA	0.013	NA	NA	NA
5	11	0.92	3	NA	NA	NA	0.017	NA	NA	NA
5	11	0.92	3	NA	NA	NA	0.015	NA	NA	NA
5	11	0.92	3	NA	NA	NA	0.014	NA	NA	NA
5	11	0.92	3	NA	NA	NA	0.019	NA	NA	NA
5	11	0.92	3	NA	NA	NA	0.012	NA	NA	NA
5	11	0.92	3	NA	NA	NA	0.009	NA	NA	NA
5	11	0.92	3	NA	NA	NA	0.018	NA	NA	NA
5	11	0.92	3	NA	NA	NA	0.014	NA	NA	NA
5	11	0.92	3	NA	NA	NA	0.007	NA	NA	NA
5	11	0.92	3	NA	NA	NA	0.006	NA	NA	NA
5	11	0.92	3	NA	NA	NA	0.002	NA	NA	NA
5	11	0.92	3	NA	NA	NA	0.004	NA	NA	NA
5	11	0.92	3	NA	NA	NA	0.005	NA	NA	NA
5	11	0.92	3	NA	NA	NA	0.004	NA	NA	NA
5	11	0.92	3	NA	NA	NA	0.015	NA	NA	NA
5	11	0.92	3	NA	NA	NA	0.016	NA	NA	NA
5	11	0.92	3	NA	NA	NA	0.012	NA	NA	NA
5	11	0.92	3	NA	NA	NA	0.006	NA	NA	NA
5	11	0.92	3	NA	NA	NA	0.006	NA	NA	NA
5	11	0.92	3	NA	NA	NA	0.003	NA	NA	NA
5	11	0.92	4	0.000829	0.006	0.0005595	0.002	0.001	0.004	0.0004467
5	11	0.92	4	0.0008313	0.01	0.002	0.002	0.0009003	0.004	0.0003915
5	11	0.92	4	0.0009188	0.007	0.0007369	0.006	0.0007944	0.008	0.0003523
5	11	0.92	4	0.001	0.006	0.0005411	0.01	0.002	0.011	0.0006424
5	11	0.92	4	0.002	NA	0.0007345	0.014	NA	0.005	NA
5	11	0.92	4	0.001	NA	0.001	0.015	NA	0.004	NA
5	11	0.92	4	NA	NA	0.0009142	0.024	NA	NA	NA
5	11	0.92	4	NA	NA	0.001	0.025	NA	NA	NA
5	11	0.92	4	NA	NA	0.001	0.015	NA	NA	NA
5	11	0.92	4	NA	NA	0.001	0.014	NA	NA	NA
5	11	0.92	4	NA	NA	NA	0.019	NA	NA	NA
5	11	0.92	4	NA	NA	NA	0.013	NA	NA	NA
5	11	0.92	4	NA	NA	NA	0.014	NA	NA	NA
5	11	0.92	4	NA	NA	NA	0.023	NA	NA	NA
5	11	0.92	4	NA	NA	NA	0.013	NA	NA	NA
5	11	0.92	4	NA	NA	NA	0.004	NA	NA	NA
5	11	0.92	4	NA	NA	NA	0.011	NA	NA	NA
5	11	0.92	4	NA	NA	NA	0.004	NA	NA	NA
5	11	0.92	4	NA	NA	NA	0.019	NA	NA	NA
5	11	0.92	4	NA	NA	NA	0.016	NA	NA	NA
5	11	0.92	4	NA	NA	NA	0.013	NA	NA	NA
5	11	0.92	4	NA	NA	NA	0.006	NA	NA	NA
5	11	0.92	4	NA	NA	NA	0.009	NA	NA	NA
5	11	0.92	4	NA	NA	NA	0.008	NA	NA	NA
5	11	0.92	4	NA	NA	NA	0.004	NA	NA	NA
5	11	0.92	4	NA	NA	NA	0.003	NA	NA	NA
5	11	0.92	4	NA	NA	NA	0.007	NA	NA	NA
5	11	0.92	4	NA	NA	NA	0.008	NA	NA	NA
5	11	0.92	4	NA	NA	NA	0.012	NA	NA	NA
5	11	0.92	4	NA	NA	NA	0.008	NA	NA	NA
5	11	0.92	4	NA	NA	NA	0.007	NA	NA	NA
5	11	0.92	4	NA	NA	NA	0.016	NA	NA	NA
5	11	0.92	4	NA	NA	NA	0.009	NA	NA	NA
5	11	0.92	4	NA	NA	NA	0.011	NA	NA	NA
5	11	0.92	4	NA	NA	NA	0.01	NA	NA	NA
5	11	0.92	4	NA	NA	NA	0.009	NA	NA	NA
5	11	0.92	5	0.0009395	0.006	0.0006609	0.007	0.0004375	0.005	0.0006102
5	11	0.92	5	0.0009188	0.007	0.0007069	0.003	0.0003822	0.011	0.0006678
5	11	0.92	5	0.0007944	0.009	0.0005411	0.003	0.000677	0.005	0.0006862
5	11	0.92	5	0.0008013	NA	0.0005642	0.008	0.002	0.003	0.0007691
5	11	0.92	5	0.001	NA	0.001	0.008	0.0009026	NA	0.0005918
5	11	0.92	5	NA	NA	0.001	0.019	0.000974	NA	NA
5	11	0.92	5	NA	NA	0.0006563	0.008	0.001	NA	NA
5	11	0.92	5	NA	NA	0.0008658	0.007	0.0006954	NA	NA
5	11	0.92	5	NA	NA	0.001	0.01	0.001	NA	NA
5	11	0.92	5	NA	NA	0.0009211	0.007	0.003	NA	NA
5	11	0.92	5	NA	NA	0.002	0.008	0.001	NA	NA
5	11	0.92	5	NA	NA	NA	0.007	NA	NA	NA
5	11	0.92	5	NA	NA	NA	0.011	NA	NA	NA
5	11	0.92	5	NA	NA	NA	0.003	NA	NA	NA
5	11	0.92	5	NA	NA	NA	0.004	NA	NA	NA
5	11	0.92	5	NA	NA	NA	0.003	NA	NA	NA
5	11	0.92	5	NA	NA	NA	0.005	NA	NA	NA
5	11	0.92	5	NA	NA	NA	0.007	NA	NA	NA
5	11	0.92	5	NA	NA	NA	0.012	NA	NA	NA
5	11	0.92	5	NA	NA	NA	0.006	NA	NA	NA
5	11	0.92	5	NA	NA	NA	0.012	NA	NA	NA
5	11	0.92	5	NA	NA	NA	0.015	NA	NA	NA
5	11	0.92	5	NA	NA	NA	0.022	NA	NA	NA
5	11	0.92	5	NA	NA	NA	0.021	NA	NA	NA
5	11	0.92	5	NA	NA	NA	0.011	NA	NA	NA
5	11	0.92	5	NA	NA	NA	0.018	NA	NA	NA
5	11	0.92	5	NA	NA	NA	0.021	NA	NA	NA
5	11	0.92	5	NA	NA	NA	0.011	NA	NA	NA
5	11	0.92	5	NA	NA	NA	0.014	NA	NA	NA
5	11	0.92	5	NA	NA	NA	0.007	NA	NA	NA
5	11	0.92	5	NA	NA	NA	0.007	NA	NA	NA
5	11	0.92	5	NA	NA	NA	0.013	NA	NA	NA
5	11	0.92	5	NA	NA	NA	0.003	NA	NA	NA
5	11	0.92	5	NA	NA	NA	0.006	NA	NA	NA
5	11	0.92	5	NA	NA	NA	0.004	NA	NA	NA
5	11	0.92	5	NA	NA	NA	0.006	NA	NA	NA
5	11	0.92	5	NA	NA	NA	0.01	NA	NA	NA
5	11	0.92	5	NA	NA	NA	0.002	NA	NA	NA
5	11	0.92	5	NA	NA	NA	0.005	NA	NA	NA
5	11	0.92	5	NA	NA	NA	0.005	NA	NA	NA
5	11	0.92	5	NA	NA	NA	0.004	NA	NA	NA
5	11	0.92	5	NA	NA	NA	0.003	NA	NA	NA
5	11	0.92	5	NA	NA	NA	0.003	NA	NA	NA
6	20	0.94	1	0.0003534	0.005	0.0008779	0.008	0.0009438	0.003	0.0003534
6	20	0.94	1	0.0004148	0.004	0.0005289	0.01	0.001	0.007	0.0003534
6	20	0.94	1	0.0003995	0.004	0.001	0.007	0.0009855	0.014	0.0004938
6	20	0.94	1	0.0004938	0.009	0.004	0.015	0.001	0.014	0.0003841
6	20	0.94	1	0.0002524	0.014	0.0006694	0.005	0.004	0.007	0.0004016
6	20	0.94	1	0.0007001	0.015	NA	0.002	NA	NA	0.0006497
6	20	0.94	1	NA	0.007	NA	0.003	NA	NA	NA
6	20	0.94	1	NA	NA	NA	0.007	NA	NA	NA
6	20	0.94	1	NA	NA	NA	0.014	NA	NA	NA
6	20	0.94	1	NA	NA	NA	0.01	NA	NA	NA
6	20	0.94	1	NA	NA	NA	0.012	NA	NA	NA
6	20	0.94	1	NA	NA	NA	0.006	NA	NA	NA
6	20	0.94	1	NA	NA	NA	0.011	NA	NA	NA
6	20	0.94	1	NA	NA	NA	0.009	NA	NA	NA
6	20	0.94	1	NA	NA	NA	0.002	NA	NA	NA
6	20	0.94	1	NA	NA	NA	0.003	NA	NA	NA
6	20	0.94	1	NA	NA	NA	0.005	NA	NA	NA
6	20	0.94	1	NA	NA	NA	0.008	NA	NA	NA
6	20	0.94	1	NA	NA	NA	0.012	NA	NA	NA
6	20	0.94	1	NA	NA	NA	0.012	NA	NA	NA
6	20	0.94	1	NA	NA	NA	0.008	NA	NA	NA
6	20	0.94	1	NA	NA	NA	0.006	NA	NA	NA
6	20	0.94	1	NA	NA	NA	0.009	NA	NA	NA
6	20	0.94	1	NA	NA	NA	0.008	NA	NA	NA
6	20	0.94	1	NA	NA	NA	0.003	NA	NA	NA
6	20	0.94	1	NA	NA	NA	0.002	NA	NA	NA
6	20	0.94	1	NA	NA	NA	0.001	NA	NA	NA
6	20	0.94	1	NA	NA	NA	0.005	NA	NA	NA
6	20	0.94	1	NA	NA	NA	0.002	NA	NA	NA
6	20	0.94	1	NA	NA	NA	0.007	NA	NA	NA
6	20	0.94	1	NA	NA	NA	0.007	NA	NA	NA
6	20	0.94	1	NA	NA	NA	0.015	NA	NA	NA
6	20	0.94	1	NA	NA	NA	0.022	NA	NA	NA
6	20	0.94	1	NA	NA	NA	0.01	NA	NA	NA
6	20	0.94	1	NA	NA	NA	0.019	NA	NA	NA
6	20	0.94	1	NA	NA	NA	0.009	NA	NA	NA
6	20	0.94	1	NA	NA	NA	0.015	NA	NA	NA
6	20	0.94	1	NA	NA	NA	0.004	NA	NA	NA
6	20	0.94	1	NA	NA	NA	0.007	NA	NA	NA
6	20	0.94	2	0.0005619	0.002	0.0009877	0.005	0.000856	0.003	0.0004499
6	20	0.94	2	0.0004433	0.007	0.002	0.004	0.0007287	0.004	0.0003621
6	20	0.94	2	0.0004104	0.009	0.002	0.005	0.0005399	0.015	0.0004807
6	20	0.94	2	0.0004697	0.008	0.001	0.009	0.0005882	0.007	0.0004543
6	20	0.94	2	0.0006957	0.007	0.002	0.01	0.0004785	0.004	0.0005443
6	20	0.94	2	NA	0.003	NA	0.011	0.0006936	NA	NA
6	20	0.94	2	NA	0.003	NA	0.009	0.0005421	NA	NA
6	20	0.94	2	NA	NA	NA	0.011	0.0006387	NA	NA
6	20	0.94	2	NA	NA	NA	0.019	0.0006167	NA	NA
6	20	0.94	2	NA	NA	NA	0.011	0.0005377	NA	NA
6	20	0.94	2	NA	NA	NA	0.016	0.0006738	NA	NA
6	20	0.94	2	NA	NA	NA	0.006	0.0004258	NA	NA
6	20	0.94	2	NA	NA	NA	0.006	0.0005136	NA	NA
6	20	0.94	2	NA	NA	NA	0.011	0.0005421	NA	NA
6	20	0.94	2	NA	NA	NA	0.005	0.0009569	NA	NA
6	20	0.94	2	NA	NA	NA	0.007	NA	NA	NA
6	20	0.94	2	NA	NA	NA	0.012	NA	NA	NA
6	20	0.94	2	NA	NA	NA	0.007	NA	NA	NA
6	20	0.94	2	NA	NA	NA	0.009	NA	NA	NA
6	20	0.94	2	NA	NA	NA	0.01	NA	NA	NA
6	20	0.94	2	NA	NA	NA	0.014	NA	NA	NA
6	20	0.94	2	NA	NA	NA	0.012	NA	NA	NA
6	20	0.94	2	NA	NA	NA	0.007	NA	NA	NA
6	20	0.94	2	NA	NA	NA	0.003	NA	NA	NA
6	20	0.94	2	NA	NA	NA	0.007	NA	NA	NA
6	20	0.94	2	NA	NA	NA	0.01	NA	NA	NA
6	20	0.94	2	NA	NA	NA	0.018	NA	NA	NA
6	20	0.94	2	NA	NA	NA	0.014	NA	NA	NA
6	20	0.94	2	NA	NA	NA	0.014	NA	NA	NA
6	20	0.94	2	NA	NA	NA	0.005	NA	NA	NA
6	20	0.94	2	NA	NA	NA	0.003	NA	NA	NA
6	20	0.94	2	NA	NA	NA	0.003	NA	NA	NA
6	20	0.94	3	0.000575	0.006	0.001	0.001	0.0006519	0.008	0.0009262
6	20	0.94	3	0.0005048	0.004	0.0007616	0.002	0.0003424	0.011	0.0006914
6	20	0.94	3	0.000665	0.009	0.001	0.003	0.0003226	0.006	0.0003841
6	20	0.94	3	0.0008274	0.003	0.0007374	0.007	0.0004609	0.005	0.000485
6	20	0.94	3	0.0007287	0.011	0.0008713	0.01	0.0005619	NA	0.0003709
6	20	0.94	3	0.0008165	0.002	0.0007111	0.013	0.0004719	NA	0.0003885
6	20	0.94	3	0.001	NA	0.000676	0.007	0.000935	NA	NA
6	20	0.94	3	NA	NA	0.0009284	0.003	0.0004872	NA	NA
6	20	0.94	3	NA	NA	0.0005048	0.004	0.0003534	NA	NA
6	20	0.94	3	NA	NA	0.0006826	0.004	0.0005663	NA	NA
6	20	0.94	3	NA	NA	0.0009767	0.006	0.0005684	NA	NA
6	20	0.94	3	NA	NA	NA	0.004	0.0006453	NA	NA
6	20	0.94	3	NA	NA	NA	0.007	0.0006979	NA	NA
6	20	0.94	3	NA	NA	NA	0.005	NA	NA	NA
6	20	0.94	3	NA	NA	NA	0.002	NA	NA	NA
6	20	0.94	3	NA	NA	NA	0.002	NA	NA	NA
6	20	0.94	3	NA	NA	NA	0.002	NA	NA	NA
6	20	0.94	3	NA	NA	NA	0.004	NA	NA	NA
6	20	0.94	3	NA	NA	NA	0.004	NA	NA	NA
6	20	0.94	3	NA	NA	NA	0.009	NA	NA	NA
6	20	0.94	3	NA	NA	NA	0.01	NA	NA	NA
6	20	0.94	3	NA	NA	NA	0.008	NA	NA	NA
6	20	0.94	3	NA	NA	NA	0.013	NA	NA	NA
6	20	0.94	3	NA	NA	NA	0.005	NA	NA	NA
6	20	0.94	3	NA	NA	NA	0.013	NA	NA	NA
6	20	0.94	3	NA	NA	NA	0.005	NA	NA	NA
6	20	0.94	3	NA	NA	NA	0.003	NA	NA	NA
6	20	0.94	3	NA	NA	NA	0.004	NA	NA	NA
6	20	0.94	3	NA	NA	NA	0.003	NA	NA	NA
6	20	0.94	3	NA	NA	NA	0.007	NA	NA	NA
6	20	0.94	3	NA	NA	NA	0.007	NA	NA	NA
6	20	0.94	3	NA	NA	NA	0.005	NA	NA	NA
6	20	0.94	3	NA	NA	NA	0.007	NA	NA	NA
6	20	0.94	3	NA	NA	NA	0.009	NA	NA	NA
6	20	0.94	3	NA	NA	NA	0.004	NA	NA	NA
6	20	0.94	3	NA	NA	NA	0.005	NA	NA	NA
6	20	0.94	3	NA	NA	NA	0.007	NA	NA	NA
6	20	0.94	3	NA	NA	NA	0.009	NA	NA	NA
6	20	0.94	3	NA	NA	NA	0.005	NA	NA	NA
6	20	0.94	3	NA	NA	NA	0.002	NA	NA	NA
6	20	0.94	3	NA	NA	NA	0.003	NA	NA	NA
6	20	0.94	3	NA	NA	NA	0.003	NA	NA	NA
6	20	0.94	3	NA	NA	NA	0.002	NA	NA	NA
6	20	0.94	4	0.0005926	0.008	0.0004148	0.006	0.0004609	0.004	0.0004082
6	20	0.94	4	0.0005399	0.011	0.000338	0.006	0.000676	0.011	0.0005904
6	20	0.94	4	0.0004565	0.008	0.0003599	0.014	0.0005465	0.006	0.0006387
6	20	0.94	4	0.0005794	0.015	0.0006606	0.011	0.000485	0.007	0.0007155
6	20	0.94	4	0.0005619	0.008	0.0003973	0.014	0.0003314	0.003	0.0006431
6	20	0.94	4	0.0003753	0.006	0.0005575	0.007	0.0005553	NA	0.0006255
6	20	0.94	4	NA	0.005	0.0006628	0.018	0.000676	NA	NA
6	20	0.94	4	NA	NA	0.002	0.006	0.0004609	NA	NA
6	20	0.94	4	NA	NA	0.001	0.003	0.0007594	NA	NA
6	20	0.94	4	NA	NA	0.0006233	0.003	0.0009306	NA	NA
6	20	0.94	4	NA	NA	NA	0.003	0.0006936	NA	NA
6	20	0.94	4	NA	NA	NA	0.006	0.0009942	NA	NA
6	20	0.94	4	NA	NA	NA	0.008	0.001	NA	NA
6	20	0.94	4	NA	NA	NA	0.004	0.001	NA	NA
6	20	0.94	4	NA	NA	NA	0.011	0.001	NA	NA
6	20	0.94	4	NA	NA	NA	0.01	NA	NA	NA
6	20	0.94	4	NA	NA	NA	0.014	NA	NA	NA
6	20	0.94	4	NA	NA	NA	0.011	NA	NA	NA
6	20	0.94	4	NA	NA	NA	0.009	NA	NA	NA
6	20	0.94	4	NA	NA	NA	0.009	NA	NA	NA
6	20	0.94	4	NA	NA	NA	0.007	NA	NA	NA
6	20	0.94	4	NA	NA	NA	0.007	NA	NA	NA
6	20	0.94	4	NA	NA	NA	0.005	NA	NA	NA
6	20	0.94	4	NA	NA	NA	0.005	NA	NA	NA
6	20	0.94	4	NA	NA	NA	0.004	NA	NA	NA
6	20	0.94	4	NA	NA	NA	0.006	NA	NA	NA
6	20	0.94	4	NA	NA	NA	0.016	NA	NA	NA
6	20	0.94	4	NA	NA	NA	0.019	NA	NA	NA
6	20	0.94	4	NA	NA	NA	0.011	NA	NA	NA
6	20	0.94	4	NA	NA	NA	0.004	NA	NA	NA
6	20	0.94	4	NA	NA	NA	0.005	NA	NA	NA
6	20	0.94	4	NA	NA	NA	0.003	NA	NA	NA
6	20	0.94	5	0.0005224	0.003	0.001	0.009	0.0006914	0.002	0.0007243
6	20	0.94	5	0.0005443	0.004	0.001	0.009	0.0005311	0.007	0.0005443
6	20	0.94	5	0.0005619	0.012	0.0007396	0.009	0.0007484	0.005	0.000586
6	20	0.94	5	0.0005311	0.004	0.001	0.006	0.0005246	0.006	0.0006453
6	20	0.94	5	0.000856	0.01	0.001	0.003	0.0006716	NA	0.0007989
6	20	0.94	5	NA	0.008	0.001	0.005	0.0005465	NA	0.001
6	20	0.94	5	NA	NA	0.001	0.006	0.0006145	NA	NA
6	20	0.94	5	NA	NA	0.0009811	0.007	0.0004719	NA	NA
6	20	0.94	5	NA	NA	0.0008977	0.009	0.001	NA	NA
6	20	0.94	5	NA	NA	0.001	0.01	0.0007177	NA	NA
6	20	0.94	5	NA	NA	NA	0.01	0.001	NA	NA
6	20	0.94	5	NA	NA	NA	0.008	NA	NA	NA
6	20	0.94	5	NA	NA	NA	0.013	NA	NA	NA
6	20	0.94	5	NA	NA	NA	0.005	NA	NA	NA
6	20	0.94	5	NA	NA	NA	0.003	NA	NA	NA
6	20	0.94	5	NA	NA	NA	0.003	NA	NA	NA
6	20	0.94	5	NA	NA	NA	0.007	NA	NA	NA
6	20	0.94	5	NA	NA	NA	0.01	NA	NA	NA
6	20	0.94	5	NA	NA	NA	0.008	NA	NA	NA
6	20	0.94	5	NA	NA	NA	0.009	NA	NA	NA
6	20	0.94	5	NA	NA	NA	0.005	NA	NA	NA
6	20	0.94	5	NA	NA	NA	0.006	NA	NA	NA
6	20	0.94	5	NA	NA	NA	0.006	NA	NA	NA
6	20	0.94	5	NA	NA	NA	0.007	NA	NA	NA
6	20	0.94	5	NA	NA	NA	0.003	NA	NA	NA
6	20	0.94	5	NA	NA	NA	0.004	NA	NA	NA
6	20	0.94	5	NA	NA	NA	0.012	NA	NA	NA
6	20	0.94	5	NA	NA	NA	0.014	NA	NA	NA
6	20	0.94	5	NA	NA	NA	0.014	NA	NA	NA
6	20	0.94	5	NA	NA	NA	0.017	NA	NA	NA
6	20	0.94	5	NA	NA	NA	0.011	NA	NA	NA
6	20	0.94	5	NA	NA	NA	0.01	NA	NA	NA
6	20	0.94	5	NA	NA	NA	0.007	NA	NA	NA
6	20	0.94	5	NA	NA	NA	0.007	NA	NA	NA
6	20	0.94	5	NA	NA	NA	0.005	NA	NA	NA
7	15	0.93	1	0.0008955	0.002	0.001	0.004	0.0009469	0.01	0.001
7	15	0.93	1	0.0005494	0.005	0.0009025	0.004	0.0009609	0.007	0.001
7	15	0.93	1	0.0004582	0.004	0.000851	0.006	0.001	0.005	0.0007037
7	15	0.93	1	0.0005424	0.004	0.0009305	0.015	0.002	NA	0.0008487
7	15	0.93	1	0.0005892	NA	0.001	0.01	0.001	NA	0.0007295
7	15	0.93	1	0.000505	NA	0.0009562	0.009	0.001	NA	0.001
7	15	0.93	1	0.0005144	NA	0.0006406	0.011	0.0008651	NA	NA
7	15	0.93	1	0.0005097	NA	NA	0.011	0.001	NA	NA
7	15	0.93	1	NA	NA	NA	0.01	0.001	NA	NA
7	15	0.93	1	NA	NA	NA	0.006	NA	NA	NA
7	15	0.93	1	NA	NA	NA	0.006	NA	NA	NA
7	15	0.93	1	NA	NA	NA	0.006	NA	NA	NA
7	15	0.93	1	NA	NA	NA	0.004	NA	NA	NA
7	15	0.93	1	NA	NA	NA	0.01	NA	NA	NA
7	15	0.93	1	NA	NA	NA	0.006	NA	NA	NA
7	15	0.93	1	NA	NA	NA	0.01	NA	NA	NA
7	15	0.93	1	NA	NA	NA	0.005	NA	NA	NA
7	15	0.93	1	NA	NA	NA	0.005	NA	NA	NA
7	15	0.93	1	NA	NA	NA	0.006	NA	NA	NA
7	15	0.93	1	NA	NA	NA	0.003	NA	NA	NA
7	15	0.93	1	NA	NA	NA	0.005	NA	NA	NA
7	15	0.93	1	NA	NA	NA	0.002	NA	NA	NA
7	15	0.93	1	NA	NA	NA	0.002	NA	NA	NA
7	15	0.93	1	NA	NA	NA	0.005	NA	NA	NA
7	15	0.93	1	NA	NA	NA	0.005	NA	NA	NA
7	15	0.93	1	NA	NA	NA	0.009	NA	NA	NA
7	15	0.93	1	NA	NA	NA	0.006	NA	NA	NA
7	15	0.93	1	NA	NA	NA	0.01	NA	NA	NA
7	15	0.93	1	NA	NA	NA	0.002	NA	NA	NA
7	15	0.93	1	NA	NA	NA	0.008	NA	NA	NA
7	15	0.93	1	NA	NA	NA	0.006	NA	NA	NA
7	15	0.93	1	NA	NA	NA	0.007	NA	NA	NA
7	15	0.93	1	NA	NA	NA	0.007	NA	NA	NA
7	15	0.93	1	NA	NA	NA	0.008	NA	NA	NA
7	15	0.93	1	NA	NA	NA	0.002	NA	NA	NA
7	15	0.93	1	NA	NA	NA	0.002	NA	NA	NA
7	15	0.93	2	0.000339	0.001	0.0008323	0.004	0.002	0.003	0.0004512
7	15	0.93	2	0.0003624	0.004	0.00083	0.004	0.000837	0.003	0.0005751
7	15	0.93	2	0.0003367	0.007	0.001	0.006	0.001	0.007	0.0004466
7	15	0.93	2	0.0003156	0.006	0.0006733	0.006	0.001	0.009	0.0004676
7	15	0.93	2	0.0003016	0.008	0.001	0.006	0.001	0.003	0.0003975
7	15	0.93	2	NA	0.007	0.0008604	0.006	0.0009048	NA	0.0005073
7	15	0.93	2	NA	0.005	NA	0.009	0.001	NA	NA
7	15	0.93	2	NA	NA	NA	0.006	0.001	NA	NA
7	15	0.93	2	NA	NA	NA	0.006	NA	NA	NA
7	15	0.93	2	NA	NA	NA	0.004	NA	NA	NA
7	15	0.93	2	NA	NA	NA	0.006	NA	NA	NA
7	15	0.93	2	NA	NA	NA	0.004	NA	NA	NA
7	15	0.93	2	NA	NA	NA	0.004	NA	NA	NA
7	15	0.93	2	NA	NA	NA	0.004	NA	NA	NA
7	15	0.93	2	NA	NA	NA	0.007	NA	NA	NA
7	15	0.93	2	NA	NA	NA	0.005	NA	NA	NA
7	15	0.93	2	NA	NA	NA	0.008	NA	NA	NA
7	15	0.93	2	NA	NA	NA	0.007	NA	NA	NA
7	15	0.93	2	NA	NA	NA	0.005	NA	NA	NA
7	15	0.93	2	NA	NA	NA	0.005	NA	NA	NA
7	15	0.93	2	NA	NA	NA	0.006	NA	NA	NA
7	15	0.93	2	NA	NA	NA	0.007	NA	NA	NA
7	15	0.93	2	NA	NA	NA	0.009	NA	NA	NA
7	15	0.93	2	NA	NA	NA	0.007	NA	NA	NA
7	15	0.93	2	NA	NA	NA	0.008	NA	NA	NA
7	15	0.93	2	NA	NA	NA	0.007	NA	NA	NA
7	15	0.93	2	NA	NA	NA	0.011	NA	NA	NA
7	15	0.93	2	NA	NA	NA	0.013	NA	NA	NA
7	15	0.93	2	NA	NA	NA	0.005	NA	NA	NA
7	15	0.93	2	NA	NA	NA	0.014	NA	NA	NA
7	15	0.93	2	NA	NA	NA	0.009	NA	NA	NA
7	15	0.93	2	NA	NA	NA	0.005	NA	NA	NA
7	15	0.93	3	0.0005962	0.002	0.001	0.003	0.000353	0.002	0.0004512
7	15	0.93	3	0.0007014	0.005	0.0006663	0.005	0.0004068	0.006	0.0005751
7	15	0.93	3	0.0008113	0.005	0.0007645	0.003	0.0003039	0.007	0.0006172
7	15	0.93	3	0.0008417	0.008	0.002	0.006	0.0005284	0.003	0.0004162
7	15	0.93	3	0.001	0.011	0.001	0.01	0.0005167	0.002	0.0002689
7	15	0.93	3	NA	0.004	0.002	0.007	0.0004395	NA	0.0004091
7	15	0.93	3	NA	NA	NA	0.012	0.000526	NA	NA
7	15	0.93	3	NA	NA	NA	0.003	0.000678	NA	NA
7	15	0.93	3	NA	NA	NA	0.014	0.000657	NA	NA
7	15	0.93	3	NA	NA	NA	0.009	0.0006874	NA	NA
7	15	0.93	3	NA	NA	NA	0.004	NA	NA	NA
7	15	0.93	3	NA	NA	NA	0.003	NA	NA	NA
7	15	0.93	3	NA	NA	NA	0.008	NA	NA	NA
7	15	0.93	3	NA	NA	NA	0.005	NA	NA	NA
7	15	0.93	3	NA	NA	NA	0.004	NA	NA	NA
7	15	0.93	3	NA	NA	NA	0.005	NA	NA	NA
7	15	0.93	3	NA	NA	NA	0.002	NA	NA	NA
7	15	0.93	3	NA	NA	NA	0.005	NA	NA	NA
7	15	0.93	3	NA	NA	NA	0.003	NA	NA	NA
7	15	0.93	3	NA	NA	NA	0.009	NA	NA	NA
7	15	0.93	3	NA	NA	NA	0.006	NA	NA	NA
7	15	0.93	3	NA	NA	NA	0.006	NA	NA	NA
7	15	0.93	3	NA	NA	NA	0.002	NA	NA	NA
7	15	0.93	3	NA	NA	NA	0.003	NA	NA	NA
7	15	0.93	3	NA	NA	NA	0.001	NA	NA	NA
7	15	0.93	3	NA	NA	NA	0.002	NA	NA	NA
7	15	0.93	3	NA	NA	NA	0.003	NA	NA	NA
7	15	0.93	3	NA	NA	NA	0.01	NA	NA	NA
7	15	0.93	3	NA	NA	NA	0.012	NA	NA	NA
7	15	0.93	3	NA	NA	NA	0.01	NA	NA	NA
7	15	0.93	3	NA	NA	NA	0.017	NA	NA	NA
7	15	0.93	3	NA	NA	NA	0.023	NA	NA	NA
7	15	0.93	3	NA	NA	NA	0.008	NA	NA	NA
7	15	0.93	3	NA	NA	NA	0.008	NA	NA	NA
7	15	0.93	3	NA	NA	NA	0.008	NA	NA	NA
7	15	0.93	3	NA	NA	NA	0.003	NA	NA	NA
7	15	0.93	3	NA	NA	NA	0.002	NA	NA	NA
7	15	0.93	4	0.0005635	0.002	0.0009516	0.003	0.000692	0.004	0.0004933
7	15	0.93	4	0.000491	0.004	0.001	0.007	0.0008066	0.007	0.0004208
7	15	0.93	4	0.0005144	0.006	0.000982	0.005	0.001	0.004	0.000477
7	15	0.93	4	0.0004021	0.004	0.001	0.006	0.001	0.004	0.0006967
7	15	0.93	4	0.000484	0.003	0.0006944	0.008	0.002	0.004	0.0003951
7	15	0.93	4	0.0005518	0.005	NA	0.004	0.0009539	NA	0.0004021
7	15	0.93	4	NA	0.007	NA	0.008	0.002	NA	NA
7	15	0.93	4	NA	NA	NA	0.003	0.001	NA	NA
7	15	0.93	4	NA	NA	NA	0.006	NA	NA	NA
7	15	0.93	4	NA	NA	NA	0.008	NA	NA	NA
7	15	0.93	4	NA	NA	NA	0.004	NA	NA	NA
7	15	0.93	4	NA	NA	NA	0.003	NA	NA	NA
7	15	0.93	4	NA	NA	NA	0.005	NA	NA	NA
7	15	0.93	4	NA	NA	NA	0.006	NA	NA	NA
7	15	0.93	4	NA	NA	NA	0.002	NA	NA	NA
7	15	0.93	4	NA	NA	NA	0.003	NA	NA	NA
7	15	0.93	4	NA	NA	NA	0.006	NA	NA	NA
7	15	0.93	4	NA	NA	NA	0.002	NA	NA	NA
7	15	0.93	4	NA	NA	NA	0.001	NA	NA	NA
7	15	0.93	4	NA	NA	NA	0.002	NA	NA	NA
7	15	0.93	4	NA	NA	NA	0.001	NA	NA	NA
7	15	0.93	4	NA	NA	NA	0.002	NA	NA	NA
7	15	0.93	4	NA	NA	NA	0.002	NA	NA	NA
7	15	0.93	4	NA	NA	NA	0.005	NA	NA	NA
7	15	0.93	4	NA	NA	NA	0.005	NA	NA	NA
7	15	0.93	4	NA	NA	NA	0.002	NA	NA	NA
7	15	0.93	4	NA	NA	NA	0.002	NA	NA	NA
7	15	0.93	4	NA	NA	NA	0.002	NA	NA	NA
7	15	0.93	4	NA	NA	NA	0.002	NA	NA	NA
7	15	0.93	4	NA	NA	NA	0.002	NA	NA	NA
7	15	0.93	4	NA	NA	NA	0.004	NA	NA	NA
7	15	0.93	4	NA	NA	NA	0.005	NA	NA	NA
7	15	0.93	4	NA	NA	NA	0.008	NA	NA	NA
7	15	0.93	4	NA	NA	NA	0.009	NA	NA	NA
7	15	0.93	4	NA	NA	NA	0.017	NA	NA	NA
7	15	0.93	4	NA	NA	NA	0.007	NA	NA	NA
7	15	0.93	4	NA	NA	NA	0.011	NA	NA	NA
7	15	0.93	4	NA	NA	NA	0.011	NA	NA	NA
7	15	0.93	4	NA	NA	NA	0.007	NA	NA	NA
7	15	0.93	4	NA	NA	NA	0.003	NA	NA	NA
7	15	0.93	5	0.0005728	0.002	0.0009492	0.002	0.001	0.002	0.0007973
7	15	0.93	5	0.0003671	0.002	0.000664	0.005	0.0005705	0.005	0.0005377
7	15	0.93	5	0.0003998	0.007	0.0007271	0.006	0.0005541	0.004	0.0007131
7	15	0.93	5	0.0002829	0.005	0.0005939	0.006	0.0007879	0.004	0.000526
7	15	0.93	5	0.0005775	0.007	0.0006874	0.006	0.0008253	0.002	0.0007598
7	15	0.93	5	NA	0.006	0.0005331	0.006	0.0009188	NA	NA
7	15	0.93	5	NA	0.006	0.0006359	0.003	0.000851	NA	NA
7	15	0.93	5	NA	NA	0.0006593	0.007	0.0009422	NA	NA
7	15	0.93	5	NA	NA	0.0006219	0.003	0.0007248	NA	NA
7	15	0.93	5	NA	NA	0.0006079	0.005	0.00065	NA	NA
7	15	0.93	5	NA	NA	0.0006383	0.003	0.0005939	NA	NA
7	15	0.93	5	NA	NA	NA	0.006	0.0006991	NA	NA
7	15	0.93	5	NA	NA	NA	0.007	NA	NA	NA
7	15	0.93	5	NA	NA	NA	0.005	NA	NA	NA
7	15	0.93	5	NA	NA	NA	0.004	NA	NA	NA
7	15	0.93	5	NA	NA	NA	0.007	NA	NA	NA
7	15	0.93	5	NA	NA	NA	0.008	NA	NA	NA
7	15	0.93	5	NA	NA	NA	0.009	NA	NA	NA
7	15	0.93	5	NA	NA	NA	0.005	NA	NA	NA
7	15	0.93	5	NA	NA	NA	0.002	NA	NA	NA
7	15	0.93	5	NA	NA	NA	0.002	NA	NA	NA
7	15	0.93	5	NA	NA	NA	0.002	NA	NA	NA
7	15	0.93	5	NA	NA	NA	0.005	NA	NA	NA
7	15	0.93	5	NA	NA	NA	0.003	NA	NA	NA
7	15	0.93	5	NA	NA	NA	0.003	NA	NA	NA
7	15	0.93	5	NA	NA	NA	0.003	NA	NA	NA
7	15	0.93	5	NA	NA	NA	0.011	NA	NA	NA
7	15	0.93	5	NA	NA	NA	0.005	NA	NA	NA
7	15	0.93	5	NA	NA	NA	0.008	NA	NA	NA
7	15	0.93	5	NA	NA	NA	0.003	NA	NA	NA
7	15	0.93	5	NA	NA	NA	0.005	NA	NA	NA
7	15	0.93	5	NA	NA	NA	0.005	NA	NA	NA
7	15	0.93	5	NA	NA	NA	0.002	NA	NA	NA
7	15	0.93	5	NA	NA	NA	0.004	NA	NA	NA
7	15	0.93	5	NA	NA	NA	0.007	NA	NA	NA
7	15	0.93	5	NA	NA	NA	0.003	NA	NA	NA
7	15	0.93	5	NA	NA	NA	0.002	NA	NA	NA
8	21	0.94	1	0.0005118	0.004	0.001	0.005	0.0008708	0.002	0.0005628
8	21	0.94	1	0.0008801	0.006	0.0007226	0.008	0.001	0.002	0.000836
8	21	0.94	1	0.0005257	0.003	0.001	0.002	0.002	0.005	0.001
8	21	0.94	1	0.0005188	0.002	0.0007596	0.004	0.002	0.003	0.0009009
8	21	0.94	1	0.0007712	0.005	0.002	0.003	0.001	0.003	0.001
8	21	0.94	1	NA	0.004	0.002	0.003	0.001	NA	NA
8	21	0.94	1	NA	0.005	NA	0.002	0.002	NA	NA
8	21	0.94	1	NA	NA	NA	0.005	0.001	NA	NA
8	21	0.94	1	NA	NA	NA	0.008	NA	NA	NA
8	21	0.94	1	NA	NA	NA	0.003	NA	NA	NA
8	21	0.94	1	NA	NA	NA	0.004	NA	NA	NA
8	21	0.94	1	NA	NA	NA	0.004	NA	NA	NA
8	21	0.94	1	NA	NA	NA	0.002	NA	NA	NA
8	21	0.94	1	NA	NA	NA	0.002	NA	NA	NA
8	21	0.94	1	NA	NA	NA	0.002	NA	NA	NA
8	21	0.94	1	NA	NA	NA	0.001	NA	NA	NA
8	21	0.94	1	NA	NA	NA	0.006	NA	NA	NA
8	21	0.94	1	NA	NA	NA	0.015	NA	NA	NA
8	21	0.94	1	NA	NA	NA	0.014	NA	NA	NA
8	21	0.94	1	NA	NA	NA	0.005	NA	NA	NA
8	21	0.94	1	NA	NA	NA	0.002	NA	NA	NA
8	21	0.94	1	NA	NA	NA	0.002	NA	NA	NA
8	21	0.94	1	NA	NA	NA	0.003	NA	NA	NA
8	21	0.94	1	NA	NA	NA	0.002	NA	NA	NA
8	21	0.94	1	NA	NA	NA	0.002	NA	NA	NA
8	21	0.94	1	NA	NA	NA	0.002	NA	NA	NA
8	21	0.94	1	NA	NA	NA	0.002	NA	NA	NA
8	21	0.94	1	NA	NA	NA	0.003	NA	NA	NA
8	21	0.94	1	NA	NA	NA	0.009	NA	NA	NA
8	21	0.94	1	NA	NA	NA	0.01	NA	NA	NA
8	21	0.94	1	NA	NA	NA	0.013	NA	NA	NA
8	21	0.94	1	NA	NA	NA	0.023	NA	NA	NA
8	21	0.94	1	NA	NA	NA	0.005	NA	NA	NA
8	21	0.94	1	NA	NA	NA	0.005	NA	NA	NA
8	21	0.94	1	NA	NA	NA	0.004	NA	NA	NA
8	21	0.94	1	NA	NA	NA	0.005	NA	NA	NA
8	21	0.94	1	NA	NA	NA	0.006	NA	NA	NA
8	21	0.94	1	NA	NA	NA	0.008	NA	NA	NA
8	21	0.94	2	0.0003775	0.001	0.001	0.006	0.002	0.0004771	0.0007758
8	21	0.94	2	0.0003543	0.004	0.000755	0.003	0.004	0.002	0.0009333
8	21	0.94	2	0.0004887	0.003	0.0007967	0.008	0.0008268	0.002	0.000982
8	21	0.94	2	0.0006068	0.004	0.001	0.01	0.0005767	0.003	0.0008523
8	21	0.94	2	0.0006716	0.002	0.002	0.007	0.0007179	0.003	0.0009032
8	21	0.94	2	0.0006971	0.002	0.002	0.01	0.001	0.003	NA
8	21	0.94	2	NA	0.002	0.0006647	0.01	NA	0.003	NA
8	21	0.94	2	NA	0.0009472	0.0005697	0.006	NA	0.004	NA
8	21	0.94	2	NA	NA	0.0005373	0.004	NA	NA	NA
8	21	0.94	2	NA	NA	0.001	0.005	NA	NA	NA
8	21	0.94	2	NA	NA	NA	0.004	NA	NA	NA
8	21	0.94	2	NA	NA	NA	0.002	NA	NA	NA
8	21	0.94	2	NA	NA	NA	0.005	NA	NA	NA
8	21	0.94	2	NA	NA	NA	0.006	NA	NA	NA
8	21	0.94	2	NA	NA	NA	0.004	NA	NA	NA
8	21	0.94	2	NA	NA	NA	0.008	NA	NA	NA
8	21	0.94	2	NA	NA	NA	0.009	NA	NA	NA
8	21	0.94	2	NA	NA	NA	0.011	NA	NA	NA
8	21	0.94	2	NA	NA	NA	0.01	NA	NA	NA
8	21	0.94	2	NA	NA	NA	0.004	NA	NA	NA
8	21	0.94	2	NA	NA	NA	0.002	NA	NA	NA
8	21	0.94	2	NA	NA	NA	0.003	NA	NA	NA
8	21	0.94	2	NA	NA	NA	0.003	NA	NA	NA
8	21	0.94	2	NA	NA	NA	0.006	NA	NA	NA
8	21	0.94	2	NA	NA	NA	0.003	NA	NA	NA
8	21	0.94	2	NA	NA	NA	0.003	NA	NA	NA
8	21	0.94	2	NA	NA	NA	0.003	NA	NA	NA
8	21	0.94	2	NA	NA	NA	0.004	NA	NA	NA
8	21	0.94	2	NA	NA	NA	0.005	NA	NA	NA
8	21	0.94	2	NA	NA	NA	0.005	NA	NA	NA
8	21	0.94	2	NA	NA	NA	0.008	NA	NA	NA
8	21	0.94	2	NA	NA	NA	0.014	NA	NA	NA
8	21	0.94	2	NA	NA	NA	0.002	NA	NA	NA
8	21	0.94	2	NA	NA	NA	0.006	NA	NA	NA
8	21	0.94	2	NA	NA	NA	0.004	NA	NA	NA
8	21	0.94	3	0.002	0.002	0.006	0.005	0.003	0.009	0.001
8	21	0.94	3	0.002	0.002	0.001	0.015	0.005	0.003	0.001
8	21	0.94	3	0.002	0.007	0.002	0.01	0.002	0.002	0.001
8	21	0.94	3	0.002	0.007	0.003	0.012	0.001	0.003	0.0008708
8	21	0.94	3	0.002	0.006	0.001	0.015	0.001	0.003	0.001
8	21	0.94	3	NA	0.005	NA	0.015	0.001	0.002	NA
8	21	0.94	3	NA	NA	NA	0.007	0.001	0.004	NA
8	21	0.94	3	NA	NA	NA	0.01	0.002	NA	NA
8	21	0.94	3	NA	NA	NA	0.005	NA	NA	NA
8	21	0.94	3	NA	NA	NA	0.007	NA	NA	NA
8	21	0.94	3	NA	NA	NA	0.004	NA	NA	NA
8	21	0.94	3	NA	NA	NA	0.005	NA	NA	NA
8	21	0.94	3	NA	NA	NA	0.004	NA	NA	NA
8	21	0.94	3	NA	NA	NA	0.002	NA	NA	NA
8	21	0.94	3	NA	NA	NA	0.003	NA	NA	NA
8	21	0.94	3	NA	NA	NA	0.002	NA	NA	NA
8	21	0.94	3	NA	NA	NA	0.004	NA	NA	NA
8	21	0.94	3	NA	NA	NA	0.003	NA	NA	NA
8	21	0.94	3	NA	NA	NA	0.004	NA	NA	NA
8	21	0.94	3	NA	NA	NA	0.006	NA	NA	NA
8	21	0.94	3	NA	NA	NA	0.004	NA	NA	NA
8	21	0.94	3	NA	NA	NA	0.006	NA	NA	NA
8	21	0.94	3	NA	NA	NA	0.006	NA	NA	NA
8	21	0.94	3	NA	NA	NA	0.009	NA	NA	NA
8	21	0.94	3	NA	NA	NA	0.009	NA	NA	NA
8	21	0.94	3	NA	NA	NA	0.006	NA	NA	NA
8	21	0.94	3	NA	NA	NA	0.01	NA	NA	NA
8	21	0.94	3	NA	NA	NA	0.008	NA	NA	NA
8	21	0.94	3	NA	NA	NA	0.005	NA	NA	NA
8	21	0.94	3	NA	NA	NA	0.004	NA	NA	NA
8	21	0.94	3	NA	NA	NA	0.004	NA	NA	NA
8	21	0.94	3	NA	NA	NA	0.005	NA	NA	NA
8	21	0.94	3	NA	NA	NA	0.003	NA	NA	NA
8	21	0.94	3	NA	NA	NA	0.008	NA	NA	NA
8	21	0.94	3	NA	NA	NA	0.014	NA	NA	NA
8	21	0.94	3	NA	NA	NA	0.005	NA	NA	NA
8	21	0.94	3	NA	NA	NA	0.007	NA	NA	NA
8	21	0.94	3	NA	NA	NA	0.005	NA	NA	NA
8	21	0.94	4	0.0005373	0.001	0.002	0.003	0.0008754	0.001	0.0006276
8	21	0.94	4	0.0003358	0.001	0.001	0.003	0.002	0.003	0.001
8	21	0.94	4	0.0004701	0.002	0.001	0.004	0.001	0.005	0.0009148
8	21	0.94	4	0.0005628	0.01	0.001	0.003	0.002	0.009	0.0009704
8	21	0.94	4	0.0004053	0.005	0.0009796	0.004	NA	0.005	0.001
8	21	0.94	4	0.0008129	0.008	0.0008499	0.006	NA	0.002	NA
8	21	0.94	4	NA	NA	0.001	0.003	NA	0.002	NA
8	21	0.94	4	NA	NA	NA	0.004	NA	NA	NA
8	21	0.94	4	NA	NA	NA	0.005	NA	NA	NA
8	21	0.94	4	NA	NA	NA	0.007	NA	NA	NA
8	21	0.94	4	NA	NA	NA	0.004	NA	NA	NA
8	21	0.94	4	NA	NA	NA	0.006	NA	NA	NA
8	21	0.94	4	NA	NA	NA	0.005	NA	NA	NA
8	21	0.94	4	NA	NA	NA	0.006	NA	NA	NA
8	21	0.94	4	NA	NA	NA	0.005	NA	NA	NA
8	21	0.94	4	NA	NA	NA	0.004	NA	NA	NA
8	21	0.94	4	NA	NA	NA	0.002	NA	NA	NA
8	21	0.94	4	NA	NA	NA	0.002	NA	NA	NA
8	21	0.94	4	NA	NA	NA	0.002	NA	NA	NA
8	21	0.94	4	NA	NA	NA	0.003	NA	NA	NA
8	21	0.94	4	NA	NA	NA	0.003	NA	NA	NA
8	21	0.94	4	NA	NA	NA	0.007	NA	NA	NA
8	21	0.94	4	NA	NA	NA	0.005	NA	NA	NA
8	21	0.94	4	NA	NA	NA	0.005	NA	NA	NA
8	21	0.94	4	NA	NA	NA	0.002	NA	NA	NA
8	21	0.94	4	NA	NA	NA	0.002	NA	NA	NA
8	21	0.94	4	NA	NA	NA	0.001	NA	NA	NA
8	21	0.94	4	NA	NA	NA	0.002	NA	NA	NA
8	21	0.94	4	NA	NA	NA	0.002	NA	NA	NA
8	21	0.94	4	NA	NA	NA	0.004	NA	NA	NA
8	21	0.94	4	NA	NA	NA	0.003	NA	NA	NA
8	21	0.94	4	NA	NA	NA	0.002	NA	NA	NA
8	21	0.94	4	NA	NA	NA	0.008	NA	NA	NA
8	21	0.94	4	NA	NA	NA	0.009	NA	NA	NA
8	21	0.94	4	NA	NA	NA	0.008	NA	NA	NA
8	21	0.94	4	NA	NA	NA	0.006	NA	NA	NA
8	21	0.94	4	NA	NA	NA	0.008	NA	NA	NA
8	21	0.94	4	NA	NA	NA	0.004	NA	NA	NA
8	21	0.94	4	NA	NA	NA	0.003	NA	NA	NA
8	21	0.94	4	NA	NA	NA	0.011	NA	NA	NA
8	21	0.94	4	NA	NA	NA	0.005	NA	NA	NA
8	21	0.94	4	NA	NA	NA	0.004	NA	NA	NA
8	21	0.94	4	NA	NA	NA	0.007	NA	NA	NA
8	21	0.94	4	NA	NA	NA	0.007	NA	NA	NA
8	21	0.94	4	NA	NA	NA	0.006	NA	NA	NA
8	21	0.94	5	0.0005697	0.002	0.0008824	0.004	0.0009681	0.002	0.0005396
8	21	0.94	5	0.0005257	0.001	0.0005558	0.006	0.001	0.004	0.0008662
8	21	0.94	5	0.001	0.003	0.0006508	0.004	0.004	0.004	0.000887
8	21	0.94	5	0.000623	0.003	0.0008708	0.005	0.002	0.004	0.0008662
8	21	0.94	5	0.0008222	0.003	0.0006809	0.003	0.002	0.003	0.0005882
8	21	0.94	5	NA	0.003	0.002	0.004	NA	NA	0.0005929
8	21	0.94	5	NA	0.004	0.001	0.005	NA	NA	NA
8	21	0.94	5	NA	0.005	0.001	0.008	NA	NA	NA
8	21	0.94	5	NA	0.004	0.002	0.008	NA	NA	NA
8	21	0.94	5	NA	NA	NA	0.009	NA	NA	NA
8	21	0.94	5	NA	NA	NA	0.006	NA	NA	NA
8	21	0.94	5	NA	NA	NA	0.004	NA	NA	NA
8	21	0.94	5	NA	NA	NA	0.005	NA	NA	NA
8	21	0.94	5	NA	NA	NA	0.005	NA	NA	NA
8	21	0.94	5	NA	NA	NA	0.009	NA	NA	NA
8	21	0.94	5	NA	NA	NA	0.004	NA	NA	NA
8	21	0.94	5	NA	NA	NA	0.002	NA	NA	NA
8	21	0.94	5	NA	NA	NA	0.001	NA	NA	NA
8	21	0.94	5	NA	NA	NA	0.002	NA	NA	NA
8	21	0.94	5	NA	NA	NA	0.003	NA	NA	NA
8	21	0.94	5	NA	NA	NA	0.003	NA	NA	NA
8	21	0.94	5	NA	NA	NA	0.003	NA	NA	NA
8	21	0.94	5	NA	NA	NA	0.002	NA	NA	NA
8	21	0.94	5	NA	NA	NA	0.002	NA	NA	NA
8	21	0.94	5	NA	NA	NA	0.002	NA	NA	NA
8	21	0.94	5	NA	NA	NA	0.003	NA	NA	NA
8	21	0.94	5	NA	NA	NA	0.004	NA	NA	NA
8	21	0.94	5	NA	NA	NA	0.003	NA	NA	NA
8	21	0.94	5	NA	NA	NA	0.008	NA	NA	NA
8	21	0.94	5	NA	NA	NA	0.005	NA	NA	NA
8	21	0.94	5	NA	NA	NA	0.009	NA	NA	NA
8	21	0.94	5	NA	NA	NA	0.013	NA	NA	NA
8	21	0.94	5	NA	NA	NA	0.01	NA	NA	NA
8	21	0.94	5	NA	NA	NA	0.008	NA	NA	NA
8	21	0.94	5	NA	NA	NA	0.003	NA	NA	NA
8	21	0.94	5	NA	NA	NA	0.004	NA	NA	NA
8	21	0.94	5	NA	NA	NA	0.005	NA	NA	NA
8	21	0.94	5	NA	NA	NA	0.008	NA	NA	NA
8	21	0.94	5	NA	NA	NA	0.004	NA	NA	NA
9	4	0.58	1	0.000622	0.0007662	0.0003335	0.001	0.003	0.0006242	0.0009826
9	4	0.58	1	0.0003651	0.001	0.0003245	0.000658	0.0008947	0.0008451	0.0008045
9	4	0.58	1	0.0006197	0.001	0.0002975	0.0008857	0.002	0.002	0.0004462
9	4	0.58	1	0.0006671	0.002	0.0004034	0.002	0.001	0.002	0.0008158
9	4	0.58	1	0.0005251	0.0007482	0.0003786	0.003	0.002	0.002	0.0009285
9	4	0.58	1	0.0005093	0.002	0.0007572	0.002	0.002	0.003	0.0005995
9	4	0.58	1	NA	NA	0.0006017	0.004	0.001	NA	0.0008766
9	4	0.58	1	NA	NA	0.0007482	0.004	NA	NA	NA
9	4	0.58	1	NA	NA	0.0005904	0.004	NA	NA	NA
9	4	0.58	1	NA	NA	NA	0.003	NA	NA	NA
9	4	0.58	1	NA	NA	NA	0.002	NA	NA	NA
9	4	0.58	1	NA	NA	NA	0.002	NA	NA	NA
9	4	0.58	1	NA	NA	NA	0.002	NA	NA	NA
9	4	0.58	1	NA	NA	NA	0.005	NA	NA	NA
9	4	0.58	1	NA	NA	NA	0.003	NA	NA	NA
9	4	0.58	1	NA	NA	NA	0.003	NA	NA	NA
9	4	0.58	1	NA	NA	NA	0.004	NA	NA	NA
9	4	0.58	1	NA	NA	NA	0.003	NA	NA	NA
9	4	0.58	1	NA	NA	NA	0.003	NA	NA	NA
9	4	0.58	1	NA	NA	NA	0.003	NA	NA	NA
9	4	0.58	1	NA	NA	NA	0.003	NA	NA	NA
9	4	0.58	1	NA	NA	NA	0.002	NA	NA	NA
9	4	0.58	1	NA	NA	NA	0.004	NA	NA	NA
9	4	0.58	1	NA	NA	NA	0.003	NA	NA	NA
9	4	0.58	1	NA	NA	NA	0.003	NA	NA	NA
9	4	0.58	1	NA	NA	NA	0.002	NA	NA	NA
9	4	0.58	1	NA	NA	NA	0.002	NA	NA	NA
9	4	0.58	1	NA	NA	NA	0.003	NA	NA	NA
9	4	0.58	1	NA	NA	NA	0.002	NA	NA	NA
9	4	0.58	1	NA	NA	NA	0.001	NA	NA	NA
9	4	0.58	1	NA	NA	NA	0.001	NA	NA	NA
9	4	0.58	1	NA	NA	NA	0.004	NA	NA	NA
9	4	0.58	1	NA	NA	NA	0.002	NA	NA	NA
9	4	0.58	1	NA	NA	NA	0.005	NA	NA	NA
9	4	0.58	1	NA	NA	NA	0.003	NA	NA	NA
9	4	0.58	1	NA	NA	NA	0.002	NA	NA	NA
9	4	0.58	1	NA	NA	NA	0.002	NA	NA	NA
9	4	0.58	1	NA	NA	NA	0.002	NA	NA	NA
9	4	0.58	1	NA	NA	NA	0.002	NA	NA	NA
9	4	0.58	1	NA	NA	NA	0.002	NA	NA	NA
9	4	0.58	1	NA	NA	NA	0.001	NA	NA	NA
9	4	0.58	1	NA	NA	NA	0.004	NA	NA	NA
9	4	0.58	1	NA	NA	NA	0.004	NA	NA	NA
9	4	0.58	1	NA	NA	NA	0.009	NA	NA	NA
9	4	0.58	1	NA	NA	NA	0.008	NA	NA	NA
9	4	0.58	1	NA	NA	NA	0.005	NA	NA	NA
9	4	0.58	1	NA	NA	NA	0.005	NA	NA	NA
9	4	0.58	1	NA	NA	NA	0.008	NA	NA	NA
9	4	0.58	1	NA	NA	NA	0.001	NA	NA	NA
9	4	0.58	1	NA	NA	NA	0.002	NA	NA	NA
9	4	0.58	1	NA	NA	NA	0.002	NA	NA	NA
9	4	0.58	1	NA	NA	NA	0.002	NA	NA	NA
9	4	0.58	1	NA	NA	NA	0.004	NA	NA	NA
9	4	0.58	1	NA	NA	NA	0.002	NA	NA	NA
9	4	0.58	1	NA	NA	NA	0.003	NA	NA	NA
9	4	0.58	1	NA	NA	NA	0.003	NA	NA	NA
9	4	0.58	1	NA	NA	NA	0.002	NA	NA	NA
9	4	0.58	2	0.0007279	0.0002907	0.0002907	0.0006964	0.0005702	0.000933	0.0004034
9	4	0.58	2	0.000622	0.0003876	0.0004642	0.0008947	0.0003042	0.001	0.0004169
9	4	0.58	2	0.0004665	0.0005679	0.000631	0.003	0.0003425	0.001	0.000453
9	4	0.58	2	0.0002862	0.0006738	0.000453	0.001	0.0003944	0.0008113	0.0004597
9	4	0.58	2	0.0004755	0.0005296	0.0004575	0.001	0.0009195	0.0008654	0.0003606
9	4	0.58	2	NA	0.0005521	0.0004935	0.003	0.000329	0.0008699	0.000293
9	4	0.58	2	NA	0.0005093	0.0003471	0.003	0.0004282	0.0008631	0.0003763
9	4	0.58	2	NA	0.0004485	0.0005747	0.004	0.0006378	NA	NA
9	4	0.58	2	NA	0.0006558	0.0003921	0.002	0.000604	NA	NA
9	4	0.58	2	NA	0.0004823	0.0005431	0.009	NA	NA	NA
9	4	0.58	2	NA	0.0006693	NA	0.004	NA	NA	NA
9	4	0.58	2	NA	0.0004507	NA	0.002	NA	NA	NA
9	4	0.58	2	NA	0.0003696	NA	0.001	NA	NA	NA
9	4	0.58	2	NA	NA	NA	0.004	NA	NA	NA
9	4	0.58	2	NA	NA	NA	0.003	NA	NA	NA
9	4	0.58	2	NA	NA	NA	0.002	NA	NA	NA
9	4	0.58	2	NA	NA	NA	0.002	NA	NA	NA
9	4	0.58	2	NA	NA	NA	0.002	NA	NA	NA
9	4	0.58	2	NA	NA	NA	0.003	NA	NA	NA
9	4	0.58	2	NA	NA	NA	0.002	NA	NA	NA
9	4	0.58	2	NA	NA	NA	0.002	NA	NA	NA
9	4	0.58	2	NA	NA	NA	0.014	NA	NA	NA
9	4	0.58	2	NA	NA	NA	0.003	NA	NA	NA
9	4	0.58	2	NA	NA	NA	0.009	NA	NA	NA
9	4	0.58	2	NA	NA	NA	0.002	NA	NA	NA
9	4	0.58	2	NA	NA	NA	0.008	NA	NA	NA
9	4	0.58	2	NA	NA	NA	0.005	NA	NA	NA
9	4	0.58	2	NA	NA	NA	0.006	NA	NA	NA
9	4	0.58	2	NA	NA	NA	0.003	NA	NA	NA
9	4	0.58	2	NA	NA	NA	0.003	NA	NA	NA
9	4	0.58	2	NA	NA	NA	0.002	NA	NA	NA
9	4	0.58	2	NA	NA	NA	0.003	NA	NA	NA
9	4	0.58	2	NA	NA	NA	0.001	NA	NA	NA
9	4	0.58	2	NA	NA	NA	0.0007099	NA	NA	NA
9	4	0.58	2	NA	NA	NA	0.003	NA	NA	NA
9	4	0.58	2	NA	NA	NA	0.002	NA	NA	NA
9	4	0.58	2	NA	NA	NA	0.004	NA	NA	NA
9	4	0.58	2	NA	NA	NA	0.002	NA	NA	NA
9	4	0.58	2	NA	NA	NA	0.004	NA	NA	NA
9	4	0.58	2	NA	NA	NA	0.002	NA	NA	NA
9	4	0.58	2	NA	NA	NA	0.006	NA	NA	NA
9	4	0.58	2	NA	NA	NA	0.003	NA	NA	NA
9	4	0.58	2	NA	NA	NA	0.009	NA	NA	NA
9	4	0.58	2	NA	NA	NA	0.003	NA	NA	NA
9	4	0.58	2	NA	NA	NA	0.002	NA	NA	NA
9	4	0.58	2	NA	NA	NA	0.008	NA	NA	NA
9	4	0.58	2	NA	NA	NA	0.006	NA	NA	NA
9	4	0.58	2	NA	NA	NA	0.009	NA	NA	NA
9	4	0.58	2	NA	NA	NA	0.006	NA	NA	NA
9	4	0.58	2	NA	NA	NA	0.004	NA	NA	NA
9	4	0.58	2	NA	NA	NA	0.001	NA	NA	NA
9	4	0.58	2	NA	NA	NA	0.001	NA	NA	NA
9	4	0.58	2	NA	NA	NA	0.002	NA	NA	NA
9	4	0.58	2	NA	NA	NA	0.002	NA	NA	NA
9	4	0.58	2	NA	NA	NA	0.001	NA	NA	NA
9	4	0.58	2	NA	NA	NA	0.003	NA	NA	NA
9	4	0.58	2	NA	NA	NA	0.002	NA	NA	NA
9	4	0.58	2	NA	NA	NA	0.001	NA	NA	NA
9	4	0.58	2	NA	NA	NA	0.0008834	NA	NA	NA
9	4	0.58	2	NA	NA	NA	0.0007662	NA	NA	NA
9	4	0.58	2	NA	NA	NA	0.000613	NA	NA	NA
9	4	0.58	2	NA	NA	NA	0.0006242	NA	NA	NA
9	4	0.58	3	0.0002051	0.0006152	0.0006851	0.0008631	0.000613	0.0005003	0.0002952
9	4	0.58	3	0.0002389	0.000613	0.00032	0.001	0.0007076	0.0006851	0.0002682
9	4	0.58	3	0.0002592	0.0008947	0.0003831	0.002	0.0005251	0.0007685	0.0003741
9	4	0.58	3	0.000302	0.001	0.0005273	0.002	0.0005364	0.0004034	0.0003335
9	4	0.58	3	0.0002794	0.001	0.000649	0.002	0.0005724	0.0005521	0.0004169
9	4	0.58	3	0.0003538	0.001	0.0005882	0.005	0.0009623	0.001	0.0001983
9	4	0.58	3	NA	0.002	0.0007211	0.002	0.0004102	0.0006964	0.0001848
9	4	0.58	3	NA	0.001	NA	0.002	0.001	0.001	0.000293
9	4	0.58	3	NA	0.001	NA	0.003	0.0007933	0.0009104	NA
9	4	0.58	3	NA	0.001	NA	0.002	0.0006017	0.0008338	NA
9	4	0.58	3	NA	0.001	NA	0.002	0.0003696	0.0008699	NA
9	4	0.58	3	NA	0.002	NA	0.002	0.0006062	NA	NA
9	4	0.58	3	NA	NA	NA	0.002	NA	NA	NA
9	4	0.58	3	NA	NA	NA	0.008	NA	NA	NA
9	4	0.58	3	NA	NA	NA	0.001	NA	NA	NA
9	4	0.58	3	NA	NA	NA	0.002	NA	NA	NA
9	4	0.58	3	NA	NA	NA	0.001	NA	NA	NA
9	4	0.58	3	NA	NA	NA	0.002	NA	NA	NA
9	4	0.58	3	NA	NA	NA	0.002	NA	NA	NA
9	4	0.58	3	NA	NA	NA	0.0009961	NA	NA	NA
9	4	0.58	3	NA	NA	NA	0.002	NA	NA	NA
9	4	0.58	3	NA	NA	NA	0.003	NA	NA	NA
9	4	0.58	3	NA	NA	NA	0.003	NA	NA	NA
9	4	0.58	3	NA	NA	NA	0.002	NA	NA	NA
9	4	0.58	3	NA	NA	NA	0.002	NA	NA	NA
9	4	0.58	3	NA	NA	NA	0.007	NA	NA	NA
9	4	0.58	3	NA	NA	NA	0.003	NA	NA	NA
9	4	0.58	3	NA	NA	NA	0.001	NA	NA	NA
9	4	0.58	3	NA	NA	NA	0.003	NA	NA	NA
9	4	0.58	3	NA	NA	NA	0.002	NA	NA	NA
9	4	0.58	3	NA	NA	NA	0.002	NA	NA	NA
9	4	0.58	3	NA	NA	NA	0.002	NA	NA	NA
9	4	0.58	3	NA	NA	NA	0.002	NA	NA	NA
9	4	0.58	3	NA	NA	NA	0.001	NA	NA	NA
9	4	0.58	3	NA	NA	NA	0.001	NA	NA	NA
9	4	0.58	3	NA	NA	NA	0.002	NA	NA	NA
9	4	0.58	4	0.0003065	0.0007189	0.0008564	0.001	0.0006197	0.0005341	0.0005972
9	4	0.58	4	0.0001735	0.0004462	0.001	0.002	0.0005747	0.0003335	0.0004169
9	4	0.58	4	0.0003335	0.0003944	0.001	0.001	0.0006287	0.000453	0.000444
9	4	0.58	4	0.0002772	0.001	0.001	0.004	0.0003876	0.0005318	0.0004214
9	4	0.58	4	0.0003538	0.0006716	0.001	0.002	0.0003493	0.0004304	NA
9	4	0.58	4	NA	0.000782	0.001	0.002	0.0004034	0.0007189	NA
9	4	0.58	4	NA	0.0006017	NA	0.003	NA	0.0004147	NA
9	4	0.58	4	NA	0.0006693	NA	0.003	NA	0.0007414	NA
9	4	0.58	4	NA	0.0006107	NA	0.003	NA	0.0005183	NA
9	4	0.58	4	NA	0.001	NA	0.004	NA	0.0009893	NA
9	4	0.58	4	NA	NA	NA	0.002	NA	NA	NA
9	4	0.58	4	NA	NA	NA	0.002	NA	NA	NA
9	4	0.58	4	NA	NA	NA	0.002	NA	NA	NA
9	4	0.58	4	NA	NA	NA	0.002	NA	NA	NA
9	4	0.58	4	NA	NA	NA	0.001	NA	NA	NA
9	4	0.58	4	NA	NA	NA	0.002	NA	NA	NA
9	4	0.58	4	NA	NA	NA	0.002	NA	NA	NA
9	4	0.58	4	NA	NA	NA	0.002	NA	NA	NA
9	4	0.58	4	NA	NA	NA	0.001	NA	NA	NA
9	4	0.58	4	NA	NA	NA	0.002	NA	NA	NA
9	4	0.58	4	NA	NA	NA	0.002	NA	NA	NA
9	4	0.58	4	NA	NA	NA	0.002	NA	NA	NA
9	4	0.58	4	NA	NA	NA	0.002	NA	NA	NA
9	4	0.58	4	NA	NA	NA	0.003	NA	NA	NA
9	4	0.58	4	NA	NA	NA	0.002	NA	NA	NA
9	4	0.58	4	NA	NA	NA	0.001	NA	NA	NA
9	4	0.58	4	NA	NA	NA	0.001	NA	NA	NA
9	4	0.58	4	NA	NA	NA	0.001	NA	NA	NA
9	4	0.58	4	NA	NA	NA	0.001	NA	NA	NA
9	4	0.58	4	NA	NA	NA	0.001	NA	NA	NA
9	4	0.58	4	NA	NA	NA	0.0009217	NA	NA	NA
9	4	0.58	4	NA	NA	NA	0.002	NA	NA	NA
9	4	0.58	4	NA	NA	NA	0.002	NA	NA	NA
9	4	0.58	4	NA	NA	NA	0.001	NA	NA	NA
9	4	0.58	4	NA	NA	NA	0.0008902	NA	NA	NA
9	4	0.58	4	NA	NA	NA	0.001	NA	NA	NA
9	4	0.58	4	NA	NA	NA	0.002	NA	NA	NA
9	4	0.58	4	NA	NA	NA	0.002	NA	NA	NA
9	4	0.58	4	NA	NA	NA	0.002	NA	NA	NA
9	4	0.58	4	NA	NA	NA	0.001	NA	NA	NA
9	4	0.58	4	NA	NA	NA	0.002	NA	NA	NA
9	4	0.58	4	NA	NA	NA	0.002	NA	NA	NA
9	4	0.58	4	NA	NA	NA	0.002	NA	NA	NA
9	4	0.58	4	NA	NA	NA	0.002	NA	NA	NA
9	4	0.58	4	NA	NA	NA	0.001	NA	NA	NA
9	4	0.58	4	NA	NA	NA	0.002	NA	NA	NA
9	4	0.58	4	NA	NA	NA	0.002	NA	NA	NA
9	4	0.58	4	NA	NA	NA	0.002	NA	NA	NA
9	4	0.58	4	NA	NA	NA	0.002	NA	NA	NA
9	4	0.58	4	NA	NA	NA	0.002	NA	NA	NA
9	4	0.58	5	0.0005138	0.000622	0.001	0.0007099	0.0008496	0.0005792	0.0006648
9	4	0.58	5	0.00032	0.0007595	0.0009713	0.0006197	0.0004845	0.0009555	0.000613
9	4	0.58	5	0.0003223	0.0006265	0.0007595	0.0007234	0.0004214	0.002	0.0005409
9	4	0.58	5	0.0003155	0.0007572	0.0003718	0.0008857	0.0007685	0.001	0.0004778
9	4	0.58	5	0.0004417	0.001	0.0005409	0.002	0.0003899	0.00064	0.0006783
9	4	0.58	5	NA	0.0007527	NA	0.001	0.0008496	0.002	NA
9	4	0.58	5	NA	0.0004935	NA	0.002	NA	0.001	NA
9	4	0.58	5	NA	0.0006626	NA	0.0007302	NA	0.002	NA
9	4	0.58	5	NA	0.002	NA	0.001	NA	0.0007617	NA
9	4	0.58	5	NA	NA	NA	0.0007865	NA	0.0009668	NA
9	4	0.58	5	NA	NA	NA	0.001	NA	NA	NA
9	4	0.58	5	NA	NA	NA	0.001	NA	NA	NA
9	4	0.58	5	NA	NA	NA	0.002	NA	NA	NA
9	4	0.58	5	NA	NA	NA	0.0006468	NA	NA	NA
9	4	0.58	5	NA	NA	NA	0.003	NA	NA	NA
9	4	0.58	5	NA	NA	NA	0.0008203	NA	NA	NA
9	4	0.58	5	NA	NA	NA	0.002	NA	NA	NA
9	4	0.58	5	NA	NA	NA	0.001	NA	NA	NA
9	4	0.58	5	NA	NA	NA	0.002	NA	NA	NA
9	4	0.58	5	NA	NA	NA	0.001	NA	NA	NA
9	4	0.58	5	NA	NA	NA	0.0008383	NA	NA	NA
9	4	0.58	5	NA	NA	NA	0.0006761	NA	NA	NA
9	4	0.58	5	NA	NA	NA	0.0008586	NA	NA	NA
9	4	0.58	5	NA	NA	NA	0.002	NA	NA	NA
9	4	0.58	5	NA	NA	NA	0.001	NA	NA	NA
9	4	0.58	5	NA	NA	NA	0.002	NA	NA	NA
9	4	0.58	5	NA	NA	NA	0.0007166	NA	NA	NA
9	4	0.58	5	NA	NA	NA	0.0008857	NA	NA	NA
9	4	0.58	5	NA	NA	NA	0.0006738	NA	NA	NA
9	4	0.58	5	NA	NA	NA	0.0008226	NA	NA	NA
9	4	0.58	5	NA	NA	NA	0.004	NA	NA	NA
9	4	0.58	5	NA	NA	NA	0.002	NA	NA	NA
9	4	0.58	5	NA	NA	NA	0.002	NA	NA	NA
9	4	0.58	5	NA	NA	NA	0.001	NA	NA	NA
9	4	0.58	5	NA	NA	NA	0.001	NA	NA	NA
9	4	0.58	5	NA	NA	NA	0.002	NA	NA	NA
9	4	0.58	5	NA	NA	NA	0.002	NA	NA	NA
9	4	0.58	5	NA	NA	NA	0.002	NA	NA	NA
9	4	0.58	5	NA	NA	NA	0.002	NA	NA	NA
9	4	0.58	5	NA	NA	NA	0.002	NA	NA	NA
9	4	0.58	5	NA	NA	NA	0.000933	NA	NA	NA
9	4	0.58	5	NA	NA	NA	0.002	NA	NA	NA
9	4	0.58	5	NA	NA	NA	0.004	NA	NA	NA
9	4	0.58	5	NA	NA	NA	0.003	NA	NA	NA
9	4	0.58	5	NA	NA	NA	0.005	NA	NA	NA
9	4	0.58	5	NA	NA	NA	0.006	NA	NA	NA
9	4	0.58	5	NA	NA	NA	0.004	NA	NA	NA
9	4	0.58	5	NA	NA	NA	0.003	NA	NA	NA
9	4	0.58	5	NA	NA	NA	0.005	NA	NA	NA
9	4	0.58	5	NA	NA	NA	0.003	NA	NA	NA
9	4	0.58	5	NA	NA	NA	0.005	NA	NA	NA
9	4	0.58	5	NA	NA	NA	0.013	NA	NA	NA
9	4	0.58	5	NA	NA	NA	0.006	NA	NA	NA
9	4	0.58	5	NA	NA	NA	0.007	NA	NA	NA
9	4	0.58	5	NA	NA	NA	0.003	NA	NA	NA
9	4	0.58	5	NA	NA	NA	0.003	NA	NA	NA
9	4	0.58	5	NA	NA	NA	0.004	NA	NA	NA
9	4	0.58	5	NA	NA	NA	0.002	NA	NA	NA
9	4	0.58	5	NA	NA	NA	0.002	NA	NA	NA
9	4	0.58	5	NA	NA	NA	0.002	NA	NA	NA
9	4	0.58	5	NA	NA	NA	0.002	NA	NA	NA
9	4	0.58	5	NA	NA	NA	0.003	NA	NA	NA
9	4	0.58	5	NA	NA	NA	0.004	NA	NA	NA
9	4	0.58	5	NA	NA	NA	0.007	NA	NA	NA
9	4	0.58	5	NA	NA	NA	0.004	NA	NA	NA
9	4	0.58	5	NA	NA	NA	0.002	NA	NA	NA
9	4	0.58	5	NA	NA	NA	0.004	NA	NA	NA
10	23	0.96	1	0.000523	0.001	0.0003946	0.003	0.001	0.003	0.0005528
10	23	0.96	1	0.0005437	0.003	0.002	0.003	0.002	0.009	0.0007249
10	23	0.96	1	0.0004427	0.004	0.0008144	0.003	0.002	0.012	0.0007157
10	23	0.96	1	0.0003877	0.011	0.0006515	0.005	0.002	0.004	0.0005368
10	23	0.96	1	0.000195	0.007	0.0005253	0.016	0.001	0.001	0.0003808
10	23	0.96	1	0.0004404	0.004	0.001	0.01	0.002	NA	0.0006285
10	23	0.96	1	NA	0.002	0.001	0.01	NA	NA	NA
10	23	0.96	1	NA	NA	NA	0.007	NA	NA	NA
10	23	0.96	1	NA	NA	NA	0.007	NA	NA	NA
10	23	0.96	1	NA	NA	NA	0.009	NA	NA	NA
10	23	0.96	1	NA	NA	NA	0.011	NA	NA	NA
10	23	0.96	1	NA	NA	NA	0.003	NA	NA	NA
10	23	0.96	1	NA	NA	NA	0.003	NA	NA	NA
10	23	0.96	1	NA	NA	NA	0.001	NA	NA	NA
10	23	0.96	1	NA	NA	NA	0.003	NA	NA	NA
10	23	0.96	1	NA	NA	NA	0.003	NA	NA	NA
10	23	0.96	1	NA	NA	NA	0.005	NA	NA	NA
10	23	0.96	1	NA	NA	NA	0.008	NA	NA	NA
10	23	0.96	1	NA	NA	NA	0.016	NA	NA	NA
10	23	0.96	1	NA	NA	NA	0.007	NA	NA	NA
10	23	0.96	1	NA	NA	NA	0.005	NA	NA	NA
10	23	0.96	1	NA	NA	NA	0.004	NA	NA	NA
10	23	0.96	1	NA	NA	NA	0.007	NA	NA	NA
10	23	0.96	1	NA	NA	NA	0.007	NA	NA	NA
10	23	0.96	1	NA	NA	NA	0.006	NA	NA	NA
10	23	0.96	1	NA	NA	NA	0.005	NA	NA	NA
10	23	0.96	1	NA	NA	NA	0.016	NA	NA	NA
10	23	0.96	1	NA	NA	NA	0.007	NA	NA	NA
10	23	0.96	1	NA	NA	NA	0.011	NA	NA	NA
10	23	0.96	1	NA	NA	NA	0.013	NA	NA	NA
10	23	0.96	1	NA	NA	NA	0.012	NA	NA	NA
10	23	0.96	1	NA	NA	NA	0.011	NA	NA	NA
10	23	0.96	1	NA	NA	NA	0.01	NA	NA	NA
10	23	0.96	1	NA	NA	NA	0.014	NA	NA	NA
10	23	0.96	1	NA	NA	NA	0.008	NA	NA	NA
10	23	0.96	2	0.0003716	0.008	0.001	0.008	0.002	0.009	0.0004198
10	23	0.96	2	0.0003533	0.003	0.000663	0.011	0.0004611	0.012	0.000601
10	23	0.96	2	0.0004427	0.009	0.001	0.016	0.002	0.007	0.0008832
10	23	0.96	2	0.0003693	0.008	0.001	0.012	0.004	0.008	0.0005735
10	23	0.96	2	0.0005597	0.012	0.0007295	0.009	0.002	NA	0.0008052
10	23	0.96	2	0.0007272	0.006	0.0006056	0.009	NA	NA	0.0004083
10	23	0.96	2	NA	NA	0.004	0.008	NA	NA	0.0006698
10	23	0.96	2	NA	NA	0.002	0.002	NA	NA	NA
10	23	0.96	2	NA	NA	NA	0.003	NA	NA	NA
10	23	0.96	2	NA	NA	NA	0.005	NA	NA	NA
10	23	0.96	2	NA	NA	NA	0.003	NA	NA	NA
10	23	0.96	2	NA	NA	NA	0.005	NA	NA	NA
10	23	0.96	2	NA	NA	NA	0.008	NA	NA	NA
10	23	0.96	2	NA	NA	NA	0.019	NA	NA	NA
10	23	0.96	2	NA	NA	NA	0.014	NA	NA	NA
10	23	0.96	2	NA	NA	NA	0.014	NA	NA	NA
10	23	0.96	2	NA	NA	NA	0.014	NA	NA	NA
10	23	0.96	2	NA	NA	NA	0.013	NA	NA	NA
10	23	0.96	2	NA	NA	NA	0.014	NA	NA	NA
10	23	0.96	2	NA	NA	NA	0.009	NA	NA	NA
10	23	0.96	2	NA	NA	NA	0.006	NA	NA	NA
10	23	0.96	2	NA	NA	NA	0.005	NA	NA	NA
10	23	0.96	2	NA	NA	NA	0.005	NA	NA	NA
10	23	0.96	2	NA	NA	NA	0.005	NA	NA	NA
10	23	0.96	2	NA	NA	NA	0.006	NA	NA	NA
10	23	0.96	2	NA	NA	NA	0.007	NA	NA	NA
10	23	0.96	2	NA	NA	NA	0.016	NA	NA	NA
10	23	0.96	2	NA	NA	NA	0.013	NA	NA	NA
10	23	0.96	2	NA	NA	NA	0.025	NA	NA	NA
10	23	0.96	2	NA	NA	NA	0.019	NA	NA	NA
10	23	0.96	2	NA	NA	NA	0.018	NA	NA	NA
10	23	0.96	2	NA	NA	NA	0.007	NA	NA	NA
10	23	0.96	3	0.0005391	0.004	0.0008167	0.001	0.0007272	0.005	0.0006331
10	23	0.96	3	0.0004313	0.004	0.0006079	0.002	0.0007547	0.005	0.000546
10	23	0.96	3	0.0003212	0.011	0.0004542	0.003	0.0009015	0.012	0.000718
10	23	0.96	3	0.0003831	0.019	0.000351	0.02	0.002	0.004	0.000351
10	23	0.96	3	0.0003074	0.009	0.0004336	0.023	0.0005941	0.001	0.0004817
10	23	0.96	3	0.0005116	0.005	0.0006171	0.012	0.004	0.002	NA
10	23	0.96	3	0.000702	NA	0.0007478	0.008	NA	0.001	NA
10	23	0.96	3	NA	NA	0.000523	0.018	NA	NA	NA
10	23	0.96	3	NA	NA	0.0005437	0.01	NA	NA	NA
10	23	0.96	3	NA	NA	0.0004657	0.005	NA	NA	NA
10	23	0.96	3	NA	NA	0.0008006	0.002	NA	NA	NA
10	23	0.96	3	NA	NA	0.001	0.002	NA	NA	NA
10	23	0.96	3	NA	NA	0.001	0.002	NA	NA	NA
10	23	0.96	3	NA	NA	0.001	0.002	NA	NA	NA
10	23	0.96	3	NA	NA	NA	0.003	NA	NA	NA
10	23	0.96	3	NA	NA	NA	0.006	NA	NA	NA
10	23	0.96	3	NA	NA	NA	0.016	NA	NA	NA
10	23	0.96	3	NA	NA	NA	0.017	NA	NA	NA
10	23	0.96	3	NA	NA	NA	0.006	NA	NA	NA
10	23	0.96	3	NA	NA	NA	0.005	NA	NA	NA
10	23	0.96	3	NA	NA	NA	0.012	NA	NA	NA
10	23	0.96	3	NA	NA	NA	0.014	NA	NA	NA
10	23	0.96	3	NA	NA	NA	0.007	NA	NA	NA
10	23	0.96	3	NA	NA	NA	0.007	NA	NA	NA
10	23	0.96	3	NA	NA	NA	0.01	NA	NA	NA
10	23	0.96	3	NA	NA	NA	0.013	NA	NA	NA
10	23	0.96	3	NA	NA	NA	0.011	NA	NA	NA
10	23	0.96	3	NA	NA	NA	0.016	NA	NA	NA
10	23	0.96	3	NA	NA	NA	0.017	NA	NA	NA
10	23	0.96	3	NA	NA	NA	0.02	NA	NA	NA
10	23	0.96	3	NA	NA	NA	0.006	NA	NA	NA
10	23	0.96	3	NA	NA	NA	0.008	NA	NA	NA
10	23	0.96	3	NA	NA	NA	0.013	NA	NA	NA
10	23	0.96	4	0.000445	0.005	0.0002822	0.005	0.0008557	0.005	0.0007478
10	23	0.96	4	0.0003418	0.003	0.000289	0.007	0.001	0.004	0.0003808
10	23	0.96	4	0.0004313	0.008	0.0004909	0.006	0.002	0.005	0.000367
10	23	0.96	4	0.0003464	0.007	0.0004519	0.009	0.001	0.008	0.0004473
10	23	0.96	4	0.0003923	0.002	0.0002592	0.009	0.003	0.011	0.0004473
10	23	0.96	4	0.0003349	NA	0.0006469	0.02	NA	NA	0.0006561
10	23	0.96	4	0.0007043	NA	0.0007845	0.015	NA	NA	NA
10	23	0.96	4	NA	NA	NA	0.01	NA	NA	NA
10	23	0.96	4	NA	NA	NA	0.01	NA	NA	NA
10	23	0.96	4	NA	NA	NA	0.011	NA	NA	NA
10	23	0.96	4	NA	NA	NA	0.006	NA	NA	NA
10	23	0.96	4	NA	NA	NA	0.003	NA	NA	NA
10	23	0.96	4	NA	NA	NA	0.003	NA	NA	NA
10	23	0.96	4	NA	NA	NA	0.006	NA	NA	NA
10	23	0.96	4	NA	NA	NA	0.006	NA	NA	NA
10	23	0.96	4	NA	NA	NA	0.017	NA	NA	NA
10	23	0.96	4	NA	NA	NA	0.011	NA	NA	NA
10	23	0.96	4	NA	NA	NA	0.013	NA	NA	NA
10	23	0.96	4	NA	NA	NA	0.007	NA	NA	NA
10	23	0.96	4	NA	NA	NA	0.009	NA	NA	NA
10	23	0.96	4	NA	NA	NA	0.004	NA	NA	NA
10	23	0.96	4	NA	NA	NA	0.001	NA	NA	NA
10	23	0.96	4	NA	NA	NA	0.001	NA	NA	NA
10	23	0.96	4	NA	NA	NA	0.004	NA	NA	NA
10	23	0.96	4	NA	NA	NA	0.003	NA	NA	NA
10	23	0.96	4	NA	NA	NA	0.003	NA	NA	NA
10	23	0.96	4	NA	NA	NA	0.004	NA	NA	NA
10	23	0.96	4	NA	NA	NA	0.004	NA	NA	NA
10	23	0.96	4	NA	NA	NA	0.003	NA	NA	NA
10	23	0.96	4	NA	NA	NA	0.006	NA	NA	NA
10	23	0.96	4	NA	NA	NA	0.018	NA	NA	NA
10	23	0.96	4	NA	NA	NA	0.004	NA	NA	NA
10	23	0.96	4	NA	NA	NA	0.017	NA	NA	NA
10	23	0.96	4	NA	NA	NA	0.017	NA	NA	NA
10	23	0.96	4	NA	NA	NA	0.011	NA	NA	NA
10	23	0.96	4	NA	NA	NA	0.004	NA	NA	NA
10	23	0.96	4	NA	NA	NA	0.014	NA	NA	NA
10	23	0.96	4	NA	NA	NA	0.009	NA	NA	NA
10	23	0.96	4	NA	NA	NA	0.002	NA	NA	NA
10	23	0.96	5	0.0005001	0.002	0.0004427	0.006	0.0007616	0.008	0.0005987
10	23	0.96	5	0.0007065	0.007	0.0005987	0.006	0.0004909	0.012	0.0004978
10	23	0.96	5	0.0004932	0.013	0.0006653	0.007	0.0009818	0.006	0.0004703
10	23	0.96	5	0.0005161	0.01	0.002	0.007	0.0006217	0.009	0.000601
10	23	0.96	5	0.000468	0.003	0.001	0.006	0.0008579	NA	0.0005964
10	23	0.96	5	0.0006882	NA	0.0008717	0.021	0.0008327	NA	0.0005184
10	23	0.96	5	NA	NA	0.0009612	0.011	0.001	NA	0.0006354
10	23	0.96	5	NA	NA	0.001	0.008	0.0008327	NA	NA
10	23	0.96	5	NA	NA	0.0006308	0.017	0.002	NA	NA
10	23	0.96	5	NA	NA	0.001	0.009	NA	NA	NA
10	23	0.96	5	NA	NA	NA	0.005	NA	NA	NA
10	23	0.96	5	NA	NA	NA	0.002	NA	NA	NA
10	23	0.96	5	NA	NA	NA	0.004	NA	NA	NA
10	23	0.96	5	NA	NA	NA	0.001	NA	NA	NA
10	23	0.96	5	NA	NA	NA	0.002	NA	NA	NA
10	23	0.96	5	NA	NA	NA	0.006	NA	NA	NA
10	23	0.96	5	NA	NA	NA	0.006	NA	NA	NA
10	23	0.96	5	NA	NA	NA	0.008	NA	NA	NA
10	23	0.96	5	NA	NA	NA	0.013	NA	NA	NA
10	23	0.96	5	NA	NA	NA	0.014	NA	NA	NA
10	23	0.96	5	NA	NA	NA	0.004	NA	NA	NA
10	23	0.96	5	NA	NA	NA	0.011	NA	NA	NA
10	23	0.96	5	NA	NA	NA	0.004	NA	NA	NA
10	23	0.96	5	NA	NA	NA	0.003	NA	NA	NA
10	23	0.96	5	NA	NA	NA	0.004	NA	NA	NA
10	23	0.96	5	NA	NA	NA	0.019	NA	NA	NA
10	23	0.96	5	NA	NA	NA	0.012	NA	NA	NA
10	23	0.96	5	NA	NA	NA	0.007	NA	NA	NA
10	23	0.96	5	NA	NA	NA	0.003	NA	NA	NA
10	23	0.96	5	NA	NA	NA	0.002	NA	NA	NA
10	23	0.96	5	NA	NA	NA	0.002	NA	NA	NA
10	23	0.96	5	NA	NA	NA	0.005	NA	NA	NA
10	23	0.96	5	NA	NA	NA	0.004	NA	NA	NA
10	23	0.96	5	NA	NA	NA	0.003	NA	NA	NA
10	23	0.96	5	NA	NA	NA	0.007	NA	NA	NA
10	23	0.96	5	NA	NA	NA	0.01	NA	NA	NA
10	23	0.96	5	NA	NA	NA	0.022	NA	NA	NA
10	23	0.96	5	NA	NA	NA	0.009	NA	NA	NA
10	23	0.96	5	NA	NA	NA	0.003	NA	NA	NA

## Sheet: Two point bending
Kampowski et al. 2017 - How water availability influences morphological and biomechanical properties in the one-leaf plant Monophyllaea horsfieldii
Supplemetary Datasets
Plant	Day	RC	Dmax	HL	RD	LD	ER	Alpha	RWC	E
15	1	457.427	9.29	110	49.2386	11.8407	4.59616	1.00655	0.953817	44.62		Day	Experimental day during dehydration-rehydration experiment
15	1	457.427	9.29	110	49.2386	11.8407	3.46415	1.00655	0.953817	44.62		Plant	Plant identifier
15	1	457.427	9.29	110	49.2386	11.8407	2.87339	1.00655	0.953817	44.62		RWC	Relative water content
15	2	1098.54	8.67	110	126.706	12.6874	4.31999	1.22437	0.926473	60.35		RC	Radius of curvature
15	2	1098.54	8.67	110	126.706	12.6874	3.42728	1.22437	0.926473	60.35		Dmax	Maximum diameter
15	2	1098.54	8.67	110	126.706	12.6874	2.96871	1.22437	0.926473	60.35		HL	Hypocotyl length (mm)
15	3	553.63	9.15	120	60.506	13.1148	4.54597	1.142	0.908637	56.27		RD	Radius-to-diameter ratio
15	3	553.63	9.15	120	60.506	13.1148	3.40512	1.142	0.908637	56.27		LD	Length-to-diameter ratio
15	3	553.63	9.15	120	60.506	13.1148	2.90873	1.142	0.908637	56.27		ER	Equivalence radius (mm)
15	4	995.332	8.78	115	113.364	13.0979	4.37618	0.8832	0.940611	21.93		Alpha	Tapering mode
15	4	995.332	8.78	115	113.364	13.0979	3.42431	0.8832	0.940611	21.93		E	Structural bending elastic modulus
15	4	995.332	8.78	115	113.364	13.0979	2.7486	0.8832	0.940611	21.93
15	5	33.301	NA	NA	NA	NA	NA	NA	0.725879	NA
15	6	1360.32	8.85	110	153.709	12.4294	4.41874	0.969474	0.944112	50.54
15	6	1360.32	8.85	110	153.709	12.4294	3.40095	0.969474	0.944112	50.54
15	6	1360.32	8.85	110	153.709	12.4294	2.79995	0.969474	0.944112	50.54
16	1	298.388	6.88	75	43.3703	10.9012	3.43625	0.854554	0.953144	53.28
16	1	298.388	6.88	75	43.3703	10.9012	3.03352	0.854554	0.953144	53.28
16	1	298.388	6.88	75	43.3703	10.9012	2.59623	0.854554	0.953144	53.28
16	2	760.638	6.8	75	111.859	11.0294	3.38123	0.962151	0.95667	64.93
16	2	760.638	6.8	75	111.859	11.0294	2.97205	0.962151	0.95667	64.93
16	2	760.638	6.8	75	111.859	11.0294	2.62171	0.962151	0.95667	64.93
16	3	918.158	6.67	70	137.655	10.4948	3.32374	1.07012	0.931629	55.45
16	3	918.158	6.67	70	137.655	10.4948	2.9824	1.07012	0.931629	55.45
16	3	918.158	6.67	70	137.655	10.4948	2.62037	1.07012	0.931629	55.45
16	4	1360.32	7.1	75	191.595	10.5634	3.49891	0.864263	0.946666	36.77
16	4	1360.32	7.1	75	191.595	10.5634	3.10001	0.864263	0.946666	36.77
16	4	1360.32	7.1	75	191.595	10.5634	2.60077	0.864263	0.946666	36.77
16	5	748.481	6.95	70	107.695	10.0719	3.40544	1.51444	0.879864	20.65
16	5	748.481	6.95	70	107.695	10.0719	2.97485	1.51444	0.879864	20.65
16	5	748.481	6.95	70	107.695	10.0719	2.55337	1.51444	0.879864	20.65
16	6	1360.32	6.88	75	197.721	10.9012	3.40703	0.676428	0.923063	84.14
16	6	1360.32	6.88	75	197.721	10.9012	3.02671	0.676428	0.923063	84.14
16	6	1360.32	6.88	75	197.721	10.9012	2.52534	0.676428	0.923063	84.14
23	1	437.737	7.56	75	57.9017	9.92063	3.75748	0.870115	0.938365	53.53
23	1	437.737	7.56	75	57.9017	9.92063	3.17623	0.870115	0.938365	53.53
23	1	437.737	7.56	75	57.9017	9.92063	2.79242	0.870115	0.938365	53.53
24	1	308.563	8.04	95	38.3785	11.8159	4.01374	1.03026	0.971907	21.92
24	1	308.563	8.04	95	38.3785	11.8159	2.99077	1.03026	0.971907	21.92
24	1	308.563	8.04	95	38.3785	11.8159	2.41719	1.03026	0.971907	21.92
24	2	1145.05	8.3	90	137.958	10.8434	4.01478	1.47392	0.92967	38.53
24	2	1145.05	8.3	90	137.958	10.8434	3.00083	1.47392	0.92967	38.53
24	2	1145.05	8.3	90	137.958	10.8434	2.53963	1.47392	0.92967	38.53
24	3	410.118	8.3	85	49.4119	10.241	4.02715	0.935867	0.955592	21.69
24	3	410.118	8.3	85	49.4119	10.241	2.91968	0.935867	0.955592	21.69
24	3	410.118	8.3	85	49.4119	10.241	2.55373	0.935867	0.955592	21.69
24	4	327.196	7.54	85	43.3947	11.2732	3.72287	0.814389	0.94374	25.21
24	4	327.196	7.54	85	43.3947	11.2732	2.80618	0.814389	0.94374	25.21
24	4	327.196	7.54	85	43.3947	11.2732	2.36	0.814389	0.94374	25.21
24	5	238.657	7.45	80	32.0346	10.7383	3.67396	0.951154	0.837244	9.27
24	5	238.657	7.45	80	32.0346	10.7383	2.92938	0.951154	0.837244	9.27
24	5	238.657	7.45	80	32.0346	10.7383	2.36863	0.951154	0.837244	9.27
24	6	252.665	8.14	95	31.0399	11.6708	4.04349	1.29745	0.902071	32.73
24	6	252.665	8.14	95	31.0399	11.6708	2.95437	1.29745	0.902071	32.73
24	6	252.665	8.14	95	31.0399	11.6708	2.42103	1.29745	0.902071	32.73
26	1	897	8.66	105	103.58	12.1247	4.31745	0.650471	0.944176	43.55
26	1	897	8.66	105	103.58	12.1247	3.39792	0.650471	0.944176	43.55
26	1	897	8.66	105	103.58	12.1247	2.76693	0.650471	0.944176	43.55
26	2	680.161	9.02	110	75.4059	12.1951	4.50625	0.872968	0.934313	40.81
26	2	680.161	9.02	110	75.4059	12.1951	3.50606	0.872968	0.934313	40.81
26	2	680.161	9.02	110	75.4059	12.1951	2.79669	0.872968	0.934313	40.81
26	3	400.736	8.97	110	44.6751	12.2631	4.44958	0.720181	0.908037	29.61
26	3	400.736	8.97	110	44.6751	12.2631	3.49514	0.720181	0.908037	29.61
26	3	400.736	8.97	110	44.6751	12.2631	2.76532	0.720181	0.908037	29.61
26	4	310.017	8.58	105	36.1325	12.2378	4.27996	0.635179	0.899719	16.96
26	4	310.017	8.58	105	36.1325	12.2378	3.43447	0.635179	0.899719	16.96
26	4	310.017	8.58	105	36.1325	12.2378	2.80602	0.635179	0.899719	16.96
26	5	32.178	NA	NA	NA	NA	NA	NA	0.625492	NA
26	6	634.702	8.71	110	72.8705	12.6292	4.28732	0.973638	0.918326	48.88
26	6	634.702	8.71	110	72.8705	12.6292	3.4761	0.973638	0.918326	48.88
26	6	634.702	8.71	110	72.8705	12.6292	2.89373	0.973638	0.918326	48.88
28	1	406.352	9.09	105	44.7032	11.5512	4.47356	1.13599	0.933126	50.85
28	1	406.352	9.09	105	44.7032	11.5512	3.29221	1.13599	0.933126	50.85
28	1	406.352	9.09	105	44.7032	11.5512	2.75009	1.13599	0.933126	50.85
28	2	259.404	9.5	110	27.3057	11.5789	4.68611	0.918737	0.932808	39.84
28	2	259.404	9.5	110	27.3057	11.5789	3.34859	0.918737	0.932808	39.84
28	2	259.404	9.5	110	27.3057	11.5789	2.73162	0.918737	0.932808	39.84
28	3	264.294	9.09	105	29.0752	11.5512	4.44337	0.886955	0.912149	36.24
28	3	264.294	9.09	105	29.0752	11.5512	3.27428	0.886955	0.912149	36.24
28	3	264.294	9.09	105	29.0752	11.5512	2.74319	0.886955	0.912149	36.24
28	4	176.614	8.75	100	20.1845	11.4286	4.27335	1.04537	0.895586	11.68
28	4	176.614	8.75	100	20.1845	11.4286	3.34716	1.04537	0.895586	11.68
28	4	176.614	8.75	100	20.1845	11.4286	2.78011	1.04537	0.895586	11.68
28	5	37.1995	NA	NA	NA	NA	NA	NA	0.576819	NA
28	6	310.149	8.77	100	35.3648	11.4025	4.28713	0.874199	0.919011	54.5
28	6	310.149	8.77	100	35.3648	11.4025	3.3925	0.874199	0.919011	54.5
28	6	310.149	8.77	100	35.3648	11.4025	2.78512	0.874199	0.919011	54.5
29	1	257.62	6.94	95	37.1211	13.6888	3.46875	1.15642	0.937153	40.8
29	1	257.62	6.94	95	37.1211	13.6888	2.70353	1.15642	0.937153	40.8
29	1	257.62	6.94	95	37.1211	13.6888	2.25189	1.15642	0.937153	40.8
29	2	329.31	7.21	95	45.6741	13.1761	3.57974	0.580871	0.917465	32.88
29	2	329.31	7.21	95	45.6741	13.1761	2.78311	0.580871	0.917465	32.88
29	2	329.31	7.21	95	45.6741	13.1761	2.25072	0.580871	0.917465	32.88
29	3	315.897	6.84	95	46.1838	13.8889	3.40363	0.695317	0.90377	32.47
29	3	315.897	6.84	95	46.1838	13.8889	2.7351	0.695317	0.90377	32.47
29	3	315.897	6.84	95	46.1838	13.8889	2.20366	0.695317	0.90377	32.47
29	4	482.667	7.05	90	68.4634	12.766	3.51748	0.954813	0.921437	31.94
29	4	482.667	7.05	90	68.4634	12.766	2.87372	0.954813	0.921437	31.94
29	4	482.667	7.05	90	68.4634	12.766	2.39185	0.954813	0.921437	31.94
29	5	127.456	6.75	80	18.8824	11.8519	3.25119	0.722208	0.848345	23.48
29	5	127.456	6.75	80	18.8824	11.8519	2.66717	0.722208	0.848345	23.48
29	5	127.456	6.75	80	18.8824	11.8519	2.24368	0.722208	0.848345	23.48
29	6	455.445	7.29	95	62.4753	13.0316	3.59784	0.840161	0.95207	33.58
29	6	455.445	7.29	95	62.4753	13.0316	2.76427	0.840161	0.95207	33.58
29	6	455.445	7.29	95	62.4753	13.0316	2.26959	0.840161	0.95207	33.58
34	1	849.177	7.83	95	108.452	12.1328	3.50367	0.838614	0.957343	60.98
34	1	849.177	7.83	95	108.452	12.1328	2.95468	0.838614	0.957343	60.98
34	1	849.177	7.83	95	108.452	12.1328	2.51447	0.838614	0.957343	60.98
34	2	816.801	7.66	100	106.632	13.0548	3.9125	0.770752	0.962319	40.93
34	2	816.801	7.66	100	106.632	13.0548	2.9524	0.770752	0.962319	40.93
34	2	816.801	7.66	100	106.632	13.0548	2.3873	0.770752	0.962319	40.93
34	3	1360.32	7.23	105	188.15	14.5228	3.79244	0.89492	0.90272	45.64
34	3	1360.32	7.23	105	188.15	14.5228	2.97112	0.89492	0.90272	45.64
34	3	1360.32	7.23	105	188.15	14.5228	2.46874	0.89492	0.90272	45.64
34	4	851.688	6.48	95	131.433	14.6605	3.60117	0.789923	0.916148	37.13
34	4	851.688	6.48	95	131.433	14.6605	2.96455	0.789923	0.916148	37.13
34	4	851.688	6.48	95	131.433	14.6605	2.44125	0.789923	0.916148	37.13
34	5	52.4625	NA	40	NA	NA	3.19113	0.863639	0.72582	3.08
34	5	53.4625	NA	40	NA	NA	2.85747	0.863639	0.72582	3.08
34	5	54.4625	NA	40	NA	NA	2.5969	0.863639	0.72582	3.08
35	1	307.11	7.96	90	38.5816	11.3065	3.87831	0.947353	0.956163	49.97
35	1	307.11	7.96	90	38.5816	11.3065	3.12045	0.947353	0.956163	49.97
35	1	307.11	7.96	90	38.5816	11.3065	2.63965	0.947353	0.956163	49.97
35	2	326.139	7.95	90	41.0238	11.3208	3.88843	0.857908	0.93111	56.63
35	2	326.139	7.95	90	41.0238	11.3208	3.19866	0.857908	0.93111	56.63
35	2	326.139	7.95	90	41.0238	11.3208	2.64077	0.857908	0.93111	56.63
35	3	261.057	8.14	100	32.0708	12.285	4.00863	1.05481	0.916115	57.36
35	3	261.057	8.14	100	32.0708	12.285	3.18859	1.05481	0.916115	57.36
35	3	261.057	8.14	100	32.0708	12.285	2.59687	1.05481	0.916115	57.36
35	4	256.233	7.36	70	34.8143	9.51087	3.64963	0.652152	0.862799	3.66
35	4	256.233	7.36	70	34.8143	9.51087	3.17623	0.652152	0.862799	3.66
35	4	256.233	7.36	70	34.8143	9.51087	2.80275	0.652152	0.862799	3.66
35	5	38.587	NA	NA	NA	NA	NA	NA	0.559378	NA
35	6	278.434	7.96	90	34.9791	11.3065	3.95221	0.843472	0.937227	48.64
35	6	278.434	7.96	90	34.9791	11.3065	3.18619	0.843472	0.937227	48.64
35	6	278.434	7.96	90	34.9791	11.3065	2.69121	0.843472	0.937227	48.64
36	1	298.058	7.43	90	40.1154	12.1131	3.70999	1.11841	0.938474	34.5
36	1	298.058	7.43	90	40.1154	12.1131	2.74319	1.11841	0.938474	34.5
36	1	298.058	7.43	90	40.1154	12.1131	2.2946	1.11841	0.938474	34.5
36	2	237.601	7.16	85	33.1844	11.8715	3.54243	0.809487	0.932089	34.22
36	2	237.601	7.16	85	33.1844	11.8715	2.75123	0.809487	0.932089	34.22
36	2	237.601	7.16	85	33.1844	11.8715	2.22941	0.809487	0.932089	34.22
36	3	332.548	7.08	95	46.9701	13.4181	3.38891	1.01862	0.886641	40.89
36	3	332.548	7.08	95	46.9701	13.4181	2.72356	1.01862	0.886641	40.89
36	3	332.548	7.08	95	46.9701	13.4181	2.22246	1.01862	0.886641	40.89
36	4	433.178	6.84	85	63.3301	12.4269	3.37867	0.853225	0.92199	34.37
36	4	433.178	6.84	85	63.3301	12.4269	2.731	0.853225	0.92199	34.37
36	4	433.178	6.84	85	63.3301	12.4269	2.28596	0.853225	0.92199	34.37
36	5	365.255	7.06	85	51.7358	12.0397	3.4962	0.795647	0.871833	27.85
36	5	365.255	7.06	85	51.7358	12.0397	2.66871	0.795647	0.871833	27.85
36	5	365.255	7.06	85	51.7358	12.0397	2.19998	0.795647	0.871833	27.85
36	6	618.977	6.66	75	92.9395	11.2613	3.23202	0.771495	0.928383	51.62
36	6	618.977	6.66	75	92.9395	11.2613	2.75723	0.771495	0.928383	51.62
36	6	618.977	6.66	75	92.9395	11.2613	2.3375	0.771495	0.928383	51.62
46	1	237.006	5.98	90	39.633	15.0502	2.98499	0.855032	0.923424	76.89
46	1	237.006	5.98	90	39.633	15.0502	2.41877	0.855032	0.923424	76.89
46	1	237.006	5.98	90	39.633	15.0502	1.88578	0.855032	0.923424	76.89
46	2	407.673	6.06	85	67.2729	14.0264	2.96225	0.82648	0.859009	82.42
46	2	407.673	6.06	85	67.2729	14.0264	2.45416	0.82648	0.859009	82.42
46	2	407.673	6.06	85	67.2729	14.0264	1.96648	0.82648	0.859009	82.42
46	3	339.618	5.94	85	57.1747	14.3098	2.9625	0.699381	0.896316	59.66
46	3	339.618	5.94	85	57.1747	14.3098	2.4451	0.699381	0.896316	59.66
46	3	339.618	5.94	85	57.1747	14.3098	1.91271	0.699381	0.896316	59.66
46	4	451.745	6.07	80	74.4225	13.1796	3.01225	0.850957	0.883916	57.97
46	4	451.745	6.07	80	74.4225	13.1796	2.56858	0.850957	0.883916	57.97
46	4	451.745	6.07	80	74.4225	13.1796	2.09503	0.850957	0.883916	57.97
46	5	313.32	6.33	85	49.4977	13.4281	3.16124	0.982638	0.864935	37.88
46	5	313.32	6.33	85	49.4977	13.4281	2.45203	0.982638	0.864935	37.88
46	5	313.32	6.33	85	49.4977	13.4281	2.10211	0.982638	0.864935	37.88
46	6	358.053	5.92	80	60.4818	13.5135	2.93747	0.721917	0.903045	72.88
46	6	358.053	5.92	80	60.4818	13.5135	2.54106	0.721917	0.903045	72.88
46	6	358.053	5.92	80	60.4818	13.5135	2.04878	0.721917	0.903045	72.88
49	1	232.446	7.44	105	31.2428	14.1129	3.69729	0.639519	0.94287	87.13
49	1	232.446	7.44	105	31.2428	14.1129	3.01999	0.639519	0.94287	87.13
49	1	232.446	7.44	105	31.2428	14.1129	2.37064	0.639519	0.94287	87.13
49	2	220.157	7.41	100	29.7108	13.4953	3.69622	0.968516	0.912602	63.5
49	2	220.157	7.41	100	29.7108	13.4953	3.0675	0.968516	0.912602	63.5
49	2	220.157	7.41	100	29.7108	13.4953	2.44204	0.968516	0.912602	63.5
49	3	235.486	7.52	100	31.3146	13.2979	3.72321	0.853686	0.91714	41.01
49	3	235.486	7.52	100	31.3146	13.2979	3.10597	0.853686	0.91714	41.01
49	3	235.486	7.52	100	31.3146	13.2979	2.52241	0.853686	0.91714	41.01
49	4	204.762	7.24	90	28.282	12.4309	3.60617	0.586237	0.89937	51.17
49	4	204.762	7.24	90	28.282	12.4309	3.07735	0.586237	0.89937	51.17
49	4	204.762	7.24	90	28.282	12.4309	2.56679	0.586237	0.89937	51.17
49	5	296.075	7.1	90	41.7008	12.6761	3.54875	0.764867	0.908713	52.47
49	5	296.075	7.1	90	41.7008	12.6761	2.93371	0.764867	0.908713	52.47
49	5	296.075	7.1	90	41.7008	12.6761	2.49022	0.764867	0.908713	52.47
49	6	500.441	7.59	100	65.9343	13.1752	3.76592	0.858129	0.920144	68.51
49	6	500.441	7.59	100	65.9343	13.1752	3.0975	0.858129	0.920144	68.51
49	6	500.441	7.59	100	65.9343	13.1752	2.48173	0.858129	0.920144	68.51
50	1	193.727	6.58	75	29.4419	11.3982	3.23736	1.03685	0.921017	51.15
50	1	193.727	6.58	75	29.4419	11.3982	2.7491	1.03685	0.921017	51.15
50	1	193.727	6.58	75	29.4419	11.3982	2.34846	1.03685	0.921017	51.15
50	2	168.223	6.46	80	26.0407	12.3839	3.21499	1.10753	0.915009	10.98
50	2	168.223	6.46	80	26.0407	12.3839	2.67486	1.10753	0.915009	10.98
50	2	168.223	6.46	80	26.0407	12.3839	2.2823	1.10753	0.915009	10.98
50	3	158.907	6.49	80	24.4849	12.3267	3.22863	1.01998	0.884354	43.12
50	3	158.907	6.49	80	24.4849	12.3267	2.61298	1.01998	0.884354	43.12
50	3	158.907	6.49	80	24.4849	12.3267	2.22998	1.01998	0.884354	43.12
50	4	131.487	6.64	75	19.8022	11.2952	3.31373	0.998984	0.908238	48.67
50	4	131.487	6.64	75	19.8022	11.2952	2.59977	0.998984	0.908238	48.67
50	4	131.487	6.64	75	19.8022	11.2952	2.34289	0.998984	0.908238	48.67
50	5	139.283	6.44	70	21.6278	10.8696	3.19086	0.909901	0.882315	39.05
50	5	139.283	6.44	70	21.6278	10.8696	2.55746	0.909901	0.882315	39.05
50	5	139.283	6.44	70	21.6278	10.8696	2.25867	0.909901	0.882315	39.05
50	6	195.908	6.58	70	29.7733	10.6383	3.23882	0.975482	0.915549	53.75
50	6	195.908	6.58	70	29.7733	10.6383	2.66192	0.975482	0.915549	53.75
50	6	195.908	6.58	70	29.7733	10.6383	2.3574	0.975482	0.915549	53.75
51	1	526.144	6.02	60	87.3993	9.96678	2.98371	0.979946	0.912399	56.6
51	1	526.144	6.02	60	87.3993	9.96678	2.64625	0.979946	0.912399	56.6
51	1	526.144	6.02	60	87.3993	9.96678	2.2094	0.979946	0.912399	56.6
51	2	333.87	6.12	55	54.5538	8.98693	3.03747	0.962739	0.908726	48.92
51	2	333.87	6.12	55	54.5538	8.98693	2.66708	0.962739	0.908726	48.92
51	2	333.87	6.12	55	54.5538	8.98693	2.33042	0.962739	0.908726	48.92
54	1	195.842	9.16	95	21.3801	10.3712	4.51987	1.16968	0.970297	49.14
54	1	195.842	9.16	95	21.3801	10.3712	3.45654	1.16968	0.970297	49.14
54	1	195.842	9.16	95	21.3801	10.3712	3.09495	1.16968	0.970297	49.14
54	2	151.771	8.96	90	16.9387	10.0446	4.43869	0.876864	0.951658	34.33
54	2	151.771	8.96	90	16.9387	10.0446	3.43083	0.876864	0.951658	34.33
54	2	151.771	8.96	90	16.9387	10.0446	2.90374	0.876864	0.951658	34.33
54	3	166.571	9.05	95	18.4057	10.4972	4.5175	0.912337	0.936639	36.87
54	3	166.571	9.05	95	18.4057	10.4972	3.42132	0.912337	0.936639	36.87
54	3	166.571	9.05	95	18.4057	10.4972	2.85871	0.912337	0.936639	36.87
54	4	29.865	NA	NA	NA	NA	NA	NA	0.814847	NA
56	1	651.023	6.47	85	100.622	13.1376	3.19743	0.521345	0.931358	55.36
56	1	651.023	6.47	85	100.622	13.1376	2.71247	0.521345	0.931358	55.36
56	1	651.023	6.47	85	100.622	13.1376	2.07005	0.521345	0.931358	55.36
56	2	1360.32	6.44	80	211.23	12.4224	3.21625	0.633749	0.927815	38.04
56	2	1360.32	6.44	80	211.23	12.4224	2.79621	0.633749	0.927815	38.04
56	2	1360.32	6.44	80	211.23	12.4224	2.19319	0.633749	0.927815	38.04
56	3	817.99	6.63	85	123.377	12.8205	3.315	0.643995	0.92853	40.6
56	3	817.99	6.63	85	123.377	12.8205	2.74125	0.643995	0.92853	40.6
56	3	817.99	6.63	85	123.377	12.8205	2.12861	0.643995	0.92853	40.6
56	4	698.067	6.34	80	110.105	12.6183	3.14342	1.2013	0.937152	40.8
56	4	698.067	6.34	80	110.105	12.6183	2.75871	1.2013	0.937152	40.8
56	4	698.067	6.34	80	110.105	12.6183	2.19607	1.2013	0.937152	40.8
56	5	44.798	6.12	35	7.31993	5.71895	3.02697	0.996274	0.791282	6.56
56	5	44.798	6.12	35	7.31993	5.71895	2.73999	0.996274	0.791282	6.56
56	5	44.798	6.12	35	7.31993	5.71895	2.5361	0.996274	0.791282	6.56
56	6	1360.32	6.57	85	207.051	12.9376	3.27243	0.809596	0.956095	53.53
56	6	1360.32	6.57	85	207.051	12.9376	2.6436	0.809596	0.956095	53.53
56	6	1360.32	6.57	85	207.051	12.9376	2.16594	0.809596	0.956095	53.53
61	1	293.697	6.51	90	45.1147	13.8249	3.20118	0.946305	0.743194	68.14
61	1	293.697	6.51	90	45.1147	13.8249	2.7823	0.946305	0.743194	68.14
61	1	293.697	6.51	90	45.1147	13.8249	2.45347	0.946305	0.743194	68.14
61	2	201.128	6.8	85	29.5776	12.5	3.32372	0.801217	0.947167	47.41
61	2	201.128	6.8	85	29.5776	12.5	2.78765	0.801217	0.947167	47.41
61	2	201.128	6.8	85	29.5776	12.5	2.37	0.801217	0.947167	47.41
61	3	207.471	6.61	90	31.3874	13.6157	3.2899	0.791738	0.930473	47.79
61	3	207.471	6.61	90	31.3874	13.6157	2.76094	0.791738	0.930473	47.79
61	3	207.471	6.61	90	31.3874	13.6157	2.3775	0.791738	0.930473	47.79
61	4	178.134	6.33	85	28.1412	13.4281	3.14608	0.601643	0.93919	50.34
61	4	178.134	6.33	85	28.1412	13.4281	2.83968	0.601643	0.93919	50.34
61	4	178.134	6.33	85	28.1412	13.4281	2.46986	0.601643	0.93919	50.34
61	5	179.918	6.22	85	28.9257	13.6656	3.09995	0.770039	0.892263	25.58
61	5	179.918	6.22	85	28.9257	13.6656	2.69621	0.770039	0.892263	25.58
61	5	179.918	6.22	85	28.9257	13.6656	2.37998	0.770039	0.892263	25.58
61	6	382.83	6.66	80	57.482	12.012	3.25849	0.81058	0.926227	58.14
61	6	382.83	6.66	80	57.482	12.012	2.84417	0.81058	0.926227	58.14
61	6	382.83	6.66	80	57.482	12.012	2.45793	0.81058	0.926227	58.14
62	1	260.858	7.12	85	36.6374	11.9382	3.52961	0.798004	0.921848	50.92
62	1	260.858	7.12	85	36.6374	11.9382	2.80936	0.798004	0.921848	50.92
62	1	260.858	7.12	85	36.6374	11.9382	2.29049	0.798004	0.921848	50.92
62	2	314.774	7.35	90	42.8265	12.2449	3.62003	0.832409	0.90649	56.83
62	2	314.774	7.35	90	42.8265	12.2449	2.96369	0.832409	0.90649	56.83
62	2	314.774	7.35	90	42.8265	12.2449	2.3551	0.832409	0.90649	56.83
62	3	414.479	7.58	95	54.6806	12.533	3.71665	0.79302	0.910113	50.01
62	3	414.479	7.58	95	54.6806	12.533	2.94734	0.79302	0.910113	50.01
62	3	414.479	7.58	95	54.6806	12.533	2.34469	0.79302	0.910113	50.01
62	4	479.892	7.19	90	66.7444	12.5174	3.5925	0.961799	0.920156	49.75
62	4	479.892	7.19	90	66.7444	12.5174	3.01852	0.961799	0.920156	49.75
62	4	479.892	7.19	90	66.7444	12.5174	2.49067	0.961799	0.920156	49.75
62	5	674.346	7.1	90	94.9784	12.6761	3.51961	0.851287	0.873561	36.09
62	5	674.346	7.1	90	94.9784	12.6761	2.90393	0.851287	0.873561	36.09
62	5	674.346	7.1	90	94.9784	12.6761	2.32943	0.851287	0.873561	36.09
62	6	1133.56	7.64	100	148.371	13.089	3.74931	1.28264	0.935383	79.31
62	6	1133.56	7.64	100	148.371	13.089	2.98	1.28264	0.935383	79.31
62	6	1133.56	7.64	100	148.371	13.089	2.29488	1.28264	0.935383	79.31
63	1	355.806	8.16	115	43.6037	14.0931	3.94045	0.877242	0.939287	49.11
63	1	355.806	8.16	115	43.6037	14.0931	3.1097	0.877242	0.939287	49.11
63	1	355.806	8.16	115	43.6037	14.0931	2.55706	0.877242	0.939287	49.11
63	2	244.274	8.04	110	30.3823	13.6816	3.91075	0.847375	0.926668	56.21
63	2	244.274	8.04	110	30.3823	13.6816	3.07903	0.847375	0.926668	56.21
63	2	244.274	8.04	110	30.3823	13.6816	2.52068	0.847375	0.926668	56.21
63	3	231.654	8.05	115	28.7769	14.2857	3.87785	0.835997	0.931811	35.95
63	3	231.654	8.05	115	28.7769	14.2857	3.08848	0.835997	0.931811	35.95
63	3	231.654	8.05	115	28.7769	14.2857	2.41731	0.835997	0.931811	35.95
63	4	278.301	7.78	105	35.7714	13.4961	3.82984	0.89703	0.924134	25.56
63	4	278.301	7.78	105	35.7714	13.4961	3.03141	0.89703	0.924134	25.56
63	4	278.301	7.78	105	35.7714	13.4961	2.61343	0.89703	0.924134	25.56
63	5	58.541	7.22	35	8.10817	4.84765	3.54983	1.37667	0.722716	5.05
63	5	58.541	7.22	35	8.10817	4.84765	3.17598	1.37667	0.722716	5.05
63	5	58.541	7.22	35	8.10817	4.84765	2.90234	1.37667	0.722716	5.05
63	6	264.822	7.89	105	33.5643	13.308	3.84709	0.827469	0.948039	61.15
63	6	264.822	7.89	105	33.5643	13.308	3.04402	0.827469	0.948039	61.15
63	6	264.822	7.89	105	33.5643	13.308	2.58747	0.827469	0.948039	61.15
65	1	222.206	5.88	65	37.7901	11.0544	2.93499	0.833776	0.959295	54.16
65	1	222.206	5.88	65	37.7901	11.0544	2.43045	0.833776	0.959295	54.16
65	1	222.206	5.88	65	37.7901	11.0544	2.11478	0.833776	0.959295	54.16
65	2	297.925	5.97	65	49.9038	10.8878	2.93989	0.895828	0.934403	60.76
65	2	297.925	5.97	65	49.9038	10.8878	2.41746	0.895828	0.934403	60.76
65	2	297.925	5.97	65	49.9038	10.8878	2.11372	0.895828	0.934403	60.76
65	3	252.202	5.84	65	43.1854	11.1301	2.88995	0.750334	0.90585	53.92
65	3	252.202	5.84	65	43.1854	11.1301	2.55232	0.750334	0.90585	53.92
65	3	252.202	5.84	65	43.1854	11.1301	2.12744	0.750334	0.90585	53.92
65	4	334.464	6.29	70	53.1739	11.1288	3.08103	0.961602	0.917236	53.59
65	4	334.464	6.29	70	53.1739	11.1288	2.56569	0.961602	0.917236	53.59
65	4	334.464	6.29	70	53.1739	11.1288	2.16628	0.961602	0.917236	53.59
65	5	240.375	5.97	70	40.2639	11.7253	2.9059	1.41504	0.896665	35.34
65	5	240.375	5.97	70	40.2639	11.7253	2.4872	1.41504	0.896665	35.34
65	5	240.375	5.97	70	40.2639	11.7253	2.10889	1.41504	0.896665	35.34
65	6	394.525	6.07	65	64.9959	10.7084	3.01623	0.880391	0.922158	63.94
65	6	394.525	6.07	65	64.9959	10.7084	2.52827	0.880391	0.922158	63.94
65	6	394.525	6.07	65	64.9959	10.7084	2.18221	0.880391	0.922158	63.94
67	1	262.048	6.63	85	39.5245	12.8205	3.29482	0.956433	0.944952	63.26
67	1	262.048	6.63	85	39.5245	12.8205	2.73223	0.956433	0.944952	63.26
67	1	262.048	6.63	85	39.5245	12.8205	2.27062	0.956433	0.944952	63.26
67	2	368.294	6.4	80	57.5459	12.5	3.1747	0.825361	0.944002	63.83
67	2	368.294	6.4	80	57.5459	12.5	2.75995	0.825361	0.944002	63.83
67	2	368.294	6.4	80	57.5459	12.5	2.25455	0.825361	0.944002	63.83
67	3	323.496	6.36	85	50.8642	13.3648	3.16616	0.974269	0.934637	55.92
67	3	323.496	6.36	85	50.8642	13.3648	2.69478	0.974269	0.934637	55.92
67	3	323.496	6.36	85	50.8642	13.3648	2.26201	0.974269	0.934637	55.92
67	4	299.776	6.35	85	47.2087	13.3858	3.1675	1.03625	0.940229	62.57
67	4	299.776	6.35	85	47.2087	13.3858	2.69873	1.03625	0.940229	62.57
67	4	299.776	6.35	85	47.2087	13.3858	2.23698	1.03625	0.940229	62.57
67	5	304.137	6.11	75	49.7768	12.275	3.03607	0.868743	0.864776	30.32
67	5	304.137	6.11	75	49.7768	12.275	2.59721	0.868743	0.864776	30.32
67	5	304.137	6.11	75	49.7768	12.275	2.26095	0.868743	0.864776	30.32
67	6	487.887	6.5	85	75.0595	13.0769	3.21054	0.742236	0.955261	60.98
67	6	487.887	6.5	85	75.0595	13.0769	2.7433	0.742236	0.955261	60.98
67	6	487.887	6.5	85	75.0595	13.0769	2.22973	0.742236	0.955261	60.98
68	1	241.3	6.47	75	37.2953	11.592	3.1706	0.765378	0.918064	71.21
68	1	241.3	6.47	75	37.2953	11.592	2.74802	0.765378	0.918064	71.21
68	1	241.3	6.47	75	37.2953	11.592	2.22617	0.765378	0.918064	71.21
68	2	171.394	6.6	75	25.9689	11.3636	3.23431	1.14844	0.917203	83.48
68	2	171.394	6.6	75	25.9689	11.3636	2.72386	1.14844	0.917203	83.48
68	2	171.394	6.6	75	25.9689	11.3636	2.19844	1.14844	0.917203	83.48
68	3	232.909	6.53	75	35.6675	11.4855	3.1953	1.09556	0.898001	69.55
68	3	232.909	6.53	75	35.6675	11.4855	2.77042	1.09556	0.898001	69.55
68	3	232.909	6.53	75	35.6675	11.4855	2.27993	1.09556	0.898001	69.55
68	4	333.87	6.46	70	51.6826	10.8359	3.17354	0.771277	0.911409	63.63
68	4	333.87	6.46	70	51.6826	10.8359	2.8139	0.771277	0.911409	63.63
68	4	333.87	6.46	70	51.6826	10.8359	2.34372	0.771277	0.911409	63.63
68	5	370.144	6.46	75	57.2978	11.6099	3.197	1.11576	0.881734	131.14
68	5	370.144	6.46	75	57.2978	11.6099	2.75464	1.11576	0.881734	131.14
68	5	370.144	6.46	75	57.2978	11.6099	2.20938	1.11576	0.881734	131.14
68	6	435.293	6.44	75	67.592	11.646	3.07261	1.28378	0.934539	91.53
68	6	435.293	6.44	75	67.592	11.646	2.64364	1.28378	0.934539	91.53
68	6	435.293	6.44	75	67.592	11.646	2.29498	1.28378	0.934539	91.53
70	1	259.867	5.97	60	43.5288	10.0503	2.95495	0.908444	0.927676	48.1
70	1	259.867	5.97	60	43.5288	10.0503	2.54599	0.908444	0.927676	48.1
70	1	259.867	5.97	60	43.5288	10.0503	2.04555	0.908444	0.927676	48.1
70	2	291.186	6.27	50	46.4411	7.97448	3.13125	1.44554	0.899168	45.85
70	2	291.186	6.27	50	46.4411	7.97448	2.51976	1.44554	0.899168	45.85
70	2	291.186	6.27	50	46.4411	7.97448	2.24941	1.44554	0.899168	45.85
70	3	198.749	6.36	50	31.2498	7.86164	3.1547	1.33267	0.902625	39.25
70	3	198.749	6.36	50	31.2498	7.86164	2.44624	1.33267	0.902625	39.25
70	3	198.749	6.36	50	31.2498	7.86164	2.12197	1.33267	0.902625	39.25
71	1	197.692	5.65	80	34.9897	14.1593	2.80094	0.99635	0.943093	42.22
71	1	197.692	5.65	80	34.9897	14.1593	2.33246	0.99635	0.943093	42.22
71	1	197.692	5.65	80	34.9897	14.1593	2.05246	0.99635	0.943093	42.22
71	2	166.835	5.79	85	28.8144	14.6805	2.88873	0.738618	0.941673	61.01
71	2	166.835	5.79	85	28.8144	14.6805	2.4762	0.738618	0.941673	61.01
71	2	166.835	5.79	85	28.8144	14.6805	2.05214	0.738618	0.941673	61.01
71	3	156.595	5.76	80	27.1865	13.8889	2.84304	0.904524	0.922734	46.92
71	3	156.595	5.76	80	27.1865	13.8889	2.47833	0.904524	0.922734	46.92
71	3	156.595	5.76	80	27.1865	13.8889	2.14125	0.904524	0.922734	46.92
71	4	206.018	5.62	80	36.6579	14.2349	2.81	0.809605	0.931755	60.71
71	4	206.018	5.62	80	36.6579	14.2349	2.54205	0.809605	0.931755	60.71
71	4	206.018	5.62	80	36.6579	14.2349	2.09697	0.809605	0.931755	60.71
71	5	257.62	5.67	80	45.4357	14.1093	2.81351	0.849918	0.912202	56.86
71	5	257.62	5.67	80	45.4357	14.1093	2.46747	0.849918	0.912202	56.86
71	5	257.62	5.67	80	45.4357	14.1093	2.11116	0.849918	0.912202	56.86
71	6	448.176	5.82	85	77.0063	14.6048	2.87618	0.735563	0.941927	52.32
71	6	448.176	5.82	85	77.0063	14.6048	2.34358	0.735563	0.941927	52.32
71	6	448.176	5.82	85	77.0063	14.6048	2.00814	0.735563	0.941927	52.32
72	1	213.814	5.51	60	38.8047	10.8893	2.6645	1.21893	0.947595	57.29
72	1	213.814	5.51	60	38.8047	10.8893	2.2573	1.21893	0.947595	57.29
72	1	213.814	5.51	60	38.8047	10.8893	1.92848	1.21893	0.947595	57.29
72	2	197.163	5.61	65	35.145	11.5865	2.71072	1.12433	0.940516	78.78
72	2	197.163	5.61	65	35.145	11.5865	2.18578	1.12433	0.940516	78.78
72	2	197.163	5.61	65	35.145	11.5865	1.99238	1.12433	0.940516	78.78
72	3	517.356	5.54	60	93.3855	10.8303	2.69087	0.863725	0.913209	41.91
72	3	517.356	5.54	60	93.3855	10.8303	2.25689	0.863725	0.913209	41.91
72	3	517.356	5.54	60	93.3855	10.8303	1.97052	0.863725	0.913209	41.91
72	4	1360.32	5.6	60	242.915	10.7143	2.70951	0.843901	0.924619	43.63
72	4	1360.32	5.6	60	242.915	10.7143	2.32694	0.843901	0.924619	43.63
72	4	1360.32	5.6	60	242.915	10.7143	2.00703	0.843901	0.924619	43.63
72	5	1360.32	5.46	55	249.143	10.0733	2.7275	1.13611	0.858152	33.93
72	5	1360.32	5.46	55	249.143	10.0733	2.20698	1.13611	0.858152	33.93
72	5	1360.32	5.46	55	249.143	10.0733	1.95263	1.13611	0.858152	33.93
72	6	1360.32	5.72	65	237.819	11.3636	2.81865	1.16419	0.955697	67.03
72	6	1360.32	5.72	65	237.819	11.3636	2.18656	1.16419	0.955697	67.03
72	6	1360.32	5.72	65	237.819	11.3636	1.99483	1.16419	0.955697	67.03
73	1	313.585	6.84	95	45.8458	13.8889	3.41875	0.743504	0.912717	36.2
73	1	313.585	6.84	95	45.8458	13.8889	2.70623	0.743504	0.912717	36.2
73	1	313.585	6.84	95	45.8458	13.8889	2.20958	0.743504	0.912717	36.2
73	2	328.782	7.35	100	44.7322	13.6054	3.62134	0.66281	0.877877	41.95
73	2	328.782	7.35	100	44.7322	13.6054	2.86095	0.66281	0.877877	41.95
73	2	328.782	7.35	100	44.7322	13.6054	2.29966	0.66281	0.877877	41.95
73	3	261.849	7.35	105	35.6258	14.2857	3.62785	0.834279	0.891438	43.17
73	3	261.849	7.35	105	35.6258	14.2857	2.77951	0.834279	0.891438	43.17
73	3	261.849	7.35	105	35.6258	14.2857	2.36051	0.834279	0.891438	43.17
73	4	239.649	7.2	100	33.2845	13.8889	3.5709	0.852833	0.862119	27.11
73	4	239.649	7.2	100	33.2845	13.8889	2.88935	0.852833	0.862119	27.11
73	4	239.649	7.2	100	33.2845	13.8889	2.46427	0.852833	0.862119	27.11
73	5	239.517	7.15	95	33.4988	13.2867	3.53302	0.773837	0.865699	32
73	5	239.517	7.15	95	33.4988	13.2867	2.77994	0.773837	0.865699	32
73	5	239.517	7.15	95	33.4988	13.2867	2.38331	0.773837	0.865699	32
73	6	202.383	7.3	95	27.7237	13.0137	3.60414	0.911952	0.922818	44.22
73	6	202.383	7.3	95	27.7237	13.0137	2.82804	0.911952	0.922818	44.22
73	6	202.383	7.3	95	27.7237	13.0137	2.39589	0.911952	0.922818	44.22
74	1	359.175	5.47	80	65.6628	14.6252	2.68988	0.782755	0.938808	31.94
74	1	359.175	5.47	80	65.6628	14.6252	2.34443	0.782755	0.938808	31.94
74	1	359.175	5.47	80	65.6628	14.6252	1.87216	0.782755	0.938808	31.94
74	2	389.57	5.82	75	66.9363	12.8866	2.88595	0.958298	0.89779	32.75
74	2	389.57	5.82	75	66.9363	12.8866	2.21612	0.958298	0.89779	32.75
74	2	389.57	5.82	75	66.9363	12.8866	1.90952	0.958298	0.89779	32.75
74	3	335.059	5.61	75	59.7253	13.369	2.76411	0.930424	0.912387	37.22
74	3	335.059	5.61	75	59.7253	13.369	2.23716	0.930424	0.912387	37.22
74	3	335.059	5.61	75	59.7253	13.369	1.80779	0.930424	0.912387	37.22
74	4	252.995	5.51	70	45.9157	12.7042	2.70093	0.938265	0.886193	28.53
74	4	252.995	5.51	70	45.9157	12.7042	2.20998	0.938265	0.886193	28.53
74	4	252.995	5.51	70	45.9157	12.7042	1.92226	0.938265	0.886193	28.53
74	5	226.764	5.45	70	41.6082	12.844	2.68409	1.4764	0.883237	18.85
74	5	226.764	5.45	70	41.6082	12.844	2.41732	1.4764	0.883237	18.85
74	5	226.764	5.45	70	41.6082	12.844	1.93105	1.4764	0.883237	18.85
74	6	232.446	5.83	75	39.8708	12.8645	2.89623	0.760293	0.92024	30.93
74	6	232.446	5.83	75	39.8708	12.8645	2.28125	0.760293	0.92024	30.93
74	6	232.446	5.83	75	39.8708	12.8645	1.93591	0.760293	0.92024	30.93
75	1	170.866	6.34	80	26.9505	12.6183	3.15743	1.268	0.918693	72.16
75	1	170.866	6.34	80	26.9505	12.6183	2.40746	1.268	0.918693	72.16
75	1	170.866	6.34	80	26.9505	12.6183	2.14246	1.268	0.918693	72.16
75	2	132.675	6.15	70	21.5733	11.3821	3.0725	0.868389	0.89697	38.24
75	2	132.675	6.15	70	21.5733	11.3821	2.46109	0.868389	0.89697	38.24
75	2	132.675	6.15	70	21.5733	11.3821	2.03041	0.868389	0.89697	38.24
75	3	121.972	6.21	75	19.6411	12.0773	3.09116	0.787498	0.902151	29.48
75	3	121.972	6.21	75	19.6411	12.0773	2.51125	0.787498	0.902151	29.48
75	3	121.972	6.21	75	19.6411	12.0773	2.06863	0.787498	0.902151	29.48
75	4	118.536	6.15	75	19.2741	12.1951	3.06374	1.08981	0.858883	50.69
75	4	118.536	6.15	75	19.2741	12.1951	2.48476	1.08981	0.858883	50.69
75	4	118.536	6.15	75	19.2741	12.1951	2.10444	1.08981	0.858883	50.69
75	5	158.907	6.07	70	26.1791	11.5321	3.02374	1.05226	0.883278	53.48
75	5	158.907	6.07	70	26.1791	11.5321	2.3675	1.05226	0.883278	53.48
75	5	158.907	6.07	70	26.1791	11.5321	2.03119	1.05226	0.883278	53.48
75	6	142.785	6.25	75	22.8456	12	3.11116	1.45361	0.885555	68.28
75	6	142.785	6.25	75	22.8456	12	2.47976	1.45361	0.885555	68.28
75	6	142.785	6.25	75	22.8456	12	2.12126	1.45361	0.885555	68.28
76	1	1130.52	5.44	80	207.816	14.7059	2.72	0.811999	0.911362	66.6
76	1	1130.52	5.44	80	207.816	14.7059	2.31303	0.811999	0.911362	66.6
76	1	1130.52	5.44	80	207.816	14.7059	1.8357	0.811999	0.911362	66.6
76	2	485.31	5.19	70	93.5087	13.4875	2.58873	0.531399	0.895425	53.47
76	2	485.31	5.19	70	93.5087	13.4875	2.22131	0.531399	0.895425	53.47
76	2	485.31	5.19	70	93.5087	13.4875	1.91657	0.531399	0.895425	53.47
76	3	323.496	5.4	70	59.9067	12.963	2.67078	0.801786	0.923019	42.16
76	3	323.496	5.4	70	59.9067	12.963	2.23485	0.801786	0.923019	42.16
76	3	323.496	5.4	70	59.9067	12.963	1.90385	0.801786	0.923019	42.16
76	4	447.252	5.35	70	83.5984	13.0841	2.65247	0.708209	0.903392	23.33
76	4	447.252	5.35	70	83.5984	13.0841	2.26701	0.708209	0.903392	23.33
76	4	447.252	5.35	70	83.5984	13.0841	1.96648	0.708209	0.903392	23.33
76	5	269.183	5.3	65	50.7893	12.2642	2.61618	1.05551	0.881535	30.2
76	5	269.183	5.3	65	50.7893	12.2642	2.11375	1.05551	0.881535	30.2
76	5	269.183	5.3	65	50.7893	12.2642	1.89339	1.05551	0.881535	30.2
76	6	254.251	5.56	70	45.7286	12.5899	2.75594	1.39737	0.869878	51.1
76	6	254.251	5.56	70	45.7286	12.5899	2.2923	1.39737	0.869878	51.1
76	6	254.251	5.56	70	45.7286	12.5899	2.08993	1.39737	0.869878	51.1

## Sheet: Turgor pressure
Kampowski et al. 2017 - How water availability influences morphological and biomechanical properties in the one-leaf plant Monophyllaea horsfieldii
Supplemetary Datasets
RWC	Tissue	TP
0.86	Ep	0.43		RWC	Relative water content
0.9	Ep	1.01		TP	Turgor pressure (bar)
0.91	Ep	0.43		Ep	Epidermis
0.92	Ep	0.58		Par	Parenchyma ring
0.94	Ep	1.17		Vbr	Parenchyma of the vascular bundle region
0.95	Ep	1.01		Pac	Parenchyma cylinder
0.73	Par	0.21
0.81	Par	0.72
0.86	Par	0.56
0.9	Par	1.09
0.92	Par	0.76
0.93	Par	0.84
0.94	Par	1.81
0.95	Par	0.91
0.96	Par	0.37
0.81	Vbr	0.28
0.9	Vbr	1.15
0.92	Vbr	1.07
0.93	Vbr	1.41
0.94	Vbr	3.24
0.95	Vbr	1.18
0.96	Vbr	0.18
0.73	Pac	0.28
0.81	Pac	0.54
0.9	Pac	0.83
0.92	Pac	1.3
0.93	Pac	1.29
0.94	Pac	3
0.96	Pac	0.33

## Sheet: Swelling and shrinking
Kampowski et al. 2017 - How water availability influences morphological and biomechanical properties in the one-leaf plant Monophyllaea horsfieldii
Supplemetary Datasets
DD	RD	DT	FW	DW	RW	Species	Plant	R
0.25	24	80	211.995	203.005	234.348	M	77	110.544		Plant	Plant identifier
0.5	24	80	213.088	190.881	203.869	M	77	95.6736		DD	Drying duration (h)
1	24	80	247.584	179.108	201.537	M	77	81.4015		RD	Rehydration duration (h)
2	24	80	262.403	97.245	183.001	M	77	69.7404		DT	Drying temperature (°C)
4	24	80	276.255	13.119	47.703	M	77	17.2677		FW	Fresh weight (mg)
8	24	80	301.929	13.881	49.944	M	77	16.5416		DW	Dry weight (mg)
0.25	24	80	248.594	241.715	264.066	M	78	106.224		RW	Rehydrated weight (mg)
0.5	24	80	276.136	258.235	285.274	M	78	103.309		Species	Monophyllaea horsfieldii, Ramonda myconi
1	24	80	287.305	231.173	246.664	M	78	85.8544		R	Percentage recovery index (%)
2	24	80	300.656	137.665	229.182	M	78	76.2273
4	24	80	308.672	15.707	75.342	M	78	24.4084
8	24	80	325.934	15.821	66.96	M	78	20.544
0.25	24	80	155.823	149.688	169.09	M	79	108.514
0.5	24	80	163.285	147.032	166.811	M	79	102.159
1	24	80	180.223	131.924	143.411	M	79	79.5742
2	24	80	190.44	35.441	104.889	M	79	55.0772
4	24	80	202.36	9.201	29.775	M	79	14.7139
8	24	80	212.765	9.567	31.84	M	79	14.9649
0.25	24	80	183.439	175.772	195.916	M	80	106.802
0.5	24	80	194.898	174.013	194.652	M	80	99.8738
1	24	80	211.606	134.045	164.408	M	80	77.6953
2	24	80	219.547	43.166	124.84	M	80	56.8625
4	24	80	237.525	10.295	47.519	M	80	20.0059
8	24	80	247.394	10.395	30.655	M	80	12.3912
0.25	24	80	169.225	157.236	180.802	M	81	106.841
0.5	24	80	176.263	158.726	186.03	M	81	105.541
1	24	80	189.771	136.151	151.996	M	81	80.0944
2	24	80	200.729	43.231	115.015	M	81	57.2986
4	24	80	216.126	9.346	30.543	M	81	14.132
8	24	80	230.724	9.683	40.545	M	81	17.5729
0.25	24	80	222.654	215.36	244.856	M	82	109.972
0.5	24	80	248.551	230.268	260.632	M	82	104.861
1	24	80	269.167	203.257	223.61	M	82	83.0748
2	24	80	287.36	84.315	189.531	M	82	65.9559
4	24	80	312.215	16.057	81.464	M	82	26.0923
8	24	80	326.489	16.253	68.9	M	82	21.1033
0.25	24	80	164.163	157.8	182.057	M	83	110.9
0.5	24	80	181.191	163.105	181.398	M	83	100.114
1	24	80	188.164	123.346	142.072	M	83	75.5043
2	24	80	200.535	30.628	107.414	M	83	53.5637
4	24	80	208.464	9.988	40.888	M	83	19.6139
8	24	80	220.335	10.306	38.814	M	83	17.6159
0.25	24	80	201.927	193.677	221.596	M	84	109.741
0.5	24	80	221.83	197.367	230.162	M	84	103.756
1	24	80	238.37	154.027	187.461	M	84	78.6429
2	24	80	242.599	96.176	167.717	M	84	69.1334
4	24	80	267.9	12.023	45.851	M	84	17.115
8	24	80	272.699	11.59	41.081	M	85	15.0646
0.25	24	80	140.527	133.554	153.242	M	85	109.048
0.5	24	80	157.511	134.722	153.114	M	85	97.2084
1	24	80	162.812	114.181	131.822	M	85	80.9658
2	24	80	178.695	60.392	122.92	M	85	68.7876
4	24	80	192.748	8.497	34.883	M	85	18.0977
8	24	80	205.828	8.592	30.972	M	85	15.0475
0.25	24	80	184.393	175.099	206.31	M	86	111.886
0.5	24	80	195.853	174.415	196.725	M	86	100.445
1	24	80	212.014	147.6	172.657	M	86	81.4366
2	24	80	229.149	66.062	149.751	M	86	65.3509
4	24	80	248.314	12.621	63.627	M	86	25.6236
8	24	80	250.579	12.24	60.39	M	86	24.1002
0.25	24	80	29.976	25.581	33.939	R	1	113.221
0.5	24	80	32.119	15.291	28.795	R	1	89.651
1	24	80	27.07	4.03	24.274	R	1	89.6712
2	24	80	31.303	3.489	26.064	R	1	83.2636
4	24	80	30.092	3.345	19.875	R	1	66.0475
8	24	80	29.526	3.163	17.68	R	1	59.8794
0.25	24	80	27.515	23.936	30.629	R	2	111.317
0.5	24	80	28.222	15.389	29.629	R	2	104.985
1	24	80	29.311	5.336	26.149	R	2	89.2122
2	24	80	24.576	3.027	19.895	R	2	80.953
4	24	80	26.748	3.238	20.557	R	2	76.8543
8	24	80	27.94	3.361	19.904	R	2	71.2384
0.25	24	80	18.838	15.818	21.886	R	3	116.18
0.5	24	80	18.511	7.724	16.402	R	3	88.6068
1	24	80	19.494	2.736	17.416	R	3	89.3403
2	24	80	18.39	2.615	15.919	R	3	86.5633
4	24	80	15.752	2.162	12.393	R	3	78.6757
8	24	80	14.464	1.988	12.6	R	3	87.1128
0.25	24	80	22.38	18.624	24.434	R	4	109.178
0.5	24	80	21.61	8.187	18.796	R	4	86.9783
1	24	80	24.15	5.99	21.55	R	4	89.234
2	24	80	20.205	2.379	17.204	R	4	85.1472
4	24	80	18.258	2.259	13.783	R	4	75.4902
8	24	80	23.851	2.841	17.629	R	4	73.913
0.25	24	80	30.723	25.372	33.914	R	5	110.386
0.5	24	80	22.657	11.762	22.902	R	5	101.081
1	24	80	22.423	5.244	19.381	R	5	86.4336
2	24	80	25.804	2.699	21.621	R	5	83.7893
4	24	80	23.74	2.509	16.658	R	5	70.1685
8	24	80	22.249	2.399	17.428	R	5	78.3316
0.25	24	80	36.167	32.362	40.671	R	6	112.453
0.5	24	80	30.106	17.973	28.795	R	6	95.6454
1	24	80	36.534	13.049	31.274	R	6	85.6025
2	24	80	30.906	3.872	26.082	R	6	84.3914
4	24	80	28.869	3.566	22.982	R	6	79.6079
8	24	80	35.395	4.52	27.131	R	6	76.6521
0.25	24	80	26.963	22.895	29.351	R	7	108.857
0.5	24	80	21.226	8.046	18.78	R	7	88.4764
1	24	80	25.081	3.609	19.779	R	7	78.8605
2	24	80	19.54	2.19	16.645	R	7	85.1842
4	24	80	21.126	2.327	15.503	R	7	73.3835
8	24	80	17.532	2.002	10.913	R	7	62.2462
0.25	24	80	33.288	28.235	36.014	R	8	108.189
0.5	24	80	30.357	14.717	25.847	R	8	85.1435
1	24	80	28.826	5.703	23.894	R	8	82.8904
2	24	80	34.011	4.378	26.922	R	8	79.1567
4	24	80	22.492	2.72	14.983	R	8	66.6148
8	24	80	23.309	2.924	18.508	R	8	79.4028
0.25	24	80	33.185	28.995	36.23	R	9	109.176
0.5	24	80	35.182	21.16	35.633	R	9	101.282
1	24	80	31.894	6.804	24.439	R	9	76.6257
2	24	80	31.982	3.118	21.993	R	9	68.7668
4	24	80	30.951	3.087	19.1	R	9	61.7104
8	24	80	31.91	3.235	18.005	R	9	56.4243
0.25	24	80	16.705	13.482	18.394	R	10	110.111
0.5	24	80	16.633	6.641	13.491	R	10	81.1098
1	24	80	16.685	2.848	12.998	R	10	77.9023
2	24	80	14.663	1.487	8.811	R	10	60.09
4	24	80	14.84	1.528	9.321	R	10	62.81
8	24	80	14.293	1.483	9.548	R	10	66.8019
